# Supplementary material for: Circular RNA expression profile of spleen in a Clostridium perfringens type C‐induced piglet model of necrotizing enteritis
Source: FEBS Open Bio. 2018 Sep 17;8(10):1722–32. doi: 10.1002/2211-5463.12512 (PMC6168697; doi:10.1002/2211-5463.12512)
Supplement: Supplementary file 1 — Table S1. Information for the novel circRNAs. [file FEB4-8-1722-s001.xls]

## Sheet: novel_circRNAs
circRNA_ID	chr	start	end	strand	full_length	spliced_length	gene_id	Gene_Name
novel_circ_0000131	GL895834.1	10168	11889	-	1721	354	ENSSSCG00000023245;	NONO
novel_circ_0000864	chr13	100697257	100707887	+	10630	201	ENSSSCG00000011720;	MBNL1
novel_circ_0000869	chr13	103721265	103726359	-	5094	216	ENSSSCG00000025316;	SLC33A1
novel_circ_0000874	chr13	103789410	103799017	+	9607	219	ENSSSCG00000028855;	--
novel_circ_0000875	chr13	106138562	106139375	+	813	322	ENSSSCG00000027556;	--
novel_circ_0000877	chr13	106138562	106221705	+	83143	174	ENSSSCG00000027556;	--
novel_circ_0000886	chr13	108413401	108415199	+	1798	280	ENSSSCG00000011731;	SMC4
novel_circ_0000894	chr13	117332279	117338022	-	5743	311	ENSSSCG00000029608;	SEC62
novel_circ_0000895	chr13	117567898	117571938	-	4040	411	ENSSSCG00000030467;	PHC3
novel_circ_0000896	chr13	117567898	117581247	-	13349	311	ENSSSCG00000030467;	PHC3
novel_circ_0000897	chr13	117567898	117605927	-	38029	160	ENSSSCG00000030467;	PHC3
novel_circ_0000899	chr13	117594276	117605927	-	11651	247	ENSSSCG00000030467;	PHC3
novel_circ_0000900	chr13	117603167	117605927	-	2760	99	ENSSSCG00000030467;	PHC3
novel_circ_0000903	chr13	117695879	117787888	+	92009	227	n/a	--
novel_circ_0000908	chr13	126270183	126299787	+	29604	272	n/a	--
novel_circ_0000911	chr13	130082228	130090279	+	8051	198	ENSSSCG00000011772;	--
novel_circ_0000914	chr13	130356499	130360814	+	4315	131	ENSSSCG00000022783;	DCUN1D1
novel_circ_0000915	chr13	130356499	130372748	+	16249	397	ENSSSCG00000022783;	DCUN1D1
novel_circ_0000922	chr13	131233763	131237882	-	4119	359	ENSSSCG00000011779;	PARL
novel_circ_0000933	chr13	135510187	135542508	-	32321	300	n/a	--
novel_circ_0000945	chr13	141239520	141257701	-	18181	234	n/a	--
novel_circ_0000949	chr13	14168313	14175033	-	6720	326	ENSSSCG00000011213;	TOP2B
novel_circ_0000955	chr13	142834060	142837573	+	3513	371	ENSSSCG00000011841;	SENP5
novel_circ_0000957	chr13	142925648	142941310	-	15662	479	ENSSSCG00000011843;	PAK2
novel_circ_0000982	chr13	146205336	146298143	-	92807	619	n/a	--
novel_circ_0001005	chr13	15514376	15524529	-	10153	223	ENSSSCG00000011218;	SLC4A7
novel_circ_0001007	chr13	15532620	15549655	-	17035	271	ENSSSCG00000011218;	SLC4A7
novel_circ_0001014	chr13	158525064	158542736	+	17672	270	ENSSSCG00000011933;	NECTIN3
novel_circ_0001016	chr13	158890935	158895132	-	4197	264	ENSSSCG00000023993;	--
novel_circ_0001027	chr13	167096197	167108777	+	12580	147	ENSSSCG00000021791;	SENP7
novel_circ_0001055	chr13	19726698	19731015	+	4317	397	ENSSSCG00000011229;	STT3B
novel_circ_0001057	chr13	19726698	19746539	+	19841	109	ENSSSCG00000011229;	STT3B
novel_circ_0001077	chr13	20327407	20330776	-	3369	287	ENSSSCG00000011233;	DYNC1LI1
novel_circ_0001086	chr13	206985350	206987957	+	2607	161	ENSSSCG00000023674;	SON
novel_circ_0001099	chr13	210039529	210045037	+	5508	420	ENSSSCG00000012055;	MORC3
novel_circ_0001102	chr13	210044908	210047801	+	2893	350	ENSSSCG00000012055;	MORC3
novel_circ_0001107	chr13	210781572	210819635	+	38063	411	n/a	--
novel_circ_0001110	chr13	210806109	210875564	+	69455	216	ENSSSCG00000012062;	TTC3
novel_circ_0001124	chr13	211155142	211209889	+	54747	86	ENSSSCG00000030480;	--
novel_circ_0001128	chr13	212947615	212948534	-	919	300	n/a	--
novel_circ_0001129	chr13	212947615	212949113	-	1498	342	n/a	--
novel_circ_0001131	chr13	212955533	212986687	-	31154	220	n/a	--
novel_circ_0001135	chr13	212995886	213013171	-	17285	656	ENSSSCG00000028428;	--
novel_circ_0001137	chr13	215031406	215032341	-	935	236	ENSSSCG00000012076;	MX2
novel_circ_0001148	chr13	24109346	24132299	+	22953	222	ENSSSCG00000011243;	GOLGA4
novel_circ_0001153	chr13	24353501	24371577	+	18076	453	ENSSSCG00000011245;	--
novel_circ_0001160	chr13	26315725	26317327	-	1602	285	n/a	--
novel_circ_0001172	chr13	28828408	28836794	+	8386	184	ENSSSCG00000011284;	NKTR
novel_circ_0001185	chr13	33720937	33749350	+	28413	135	ENSSSCG00000023036;	--
novel_circ_0001203	chr13	34916546	34919128	-	2582	448	ENSSSCG00000011373;	QRICH1
novel_circ_0001206	chr13	35122057	35125451	-	3394	466	ENSSSCG00000011382;	USP4
novel_circ_0001213	chr13	35652572	35658848	+	6276	160	ENSSSCG00000011394;	RBM6
novel_circ_0001221	chr13	35739631	35743359	+	3728	356	ENSSSCG00000011394;	RBM6
novel_circ_0001227	chr13	3656431	3725467	+	69036	424	n/a	--
novel_circ_0001235	chr13	38024063	38025958	+	1895	452	ENSSSCG00000011449;	GNL3
novel_circ_0001251	chr13	42362492	42364929	-	2437	145	ENSSSCG00000024201;	FAM208A
novel_circ_0001255	chr13	42377856	42392300	-	14444	314	ENSSSCG00000024201;	FAM208A
novel_circ_0001260	chr13	42388344	42392300	-	3956	239	ENSSSCG00000024201;	FAM208A
novel_circ_0001282	chr13	4737527	4744662	-	7135	205	ENSSSCG00000011199;	TBC1D5
novel_circ_0001285	chr13	49972582	49999786	-	27204	356	n/a	--
novel_circ_0001304	chr13	6091991	6097905	-	5914	359	ENSSSCG00000011201;	SATB1
novel_circ_0001310	chr13	72802674	72832527	-	29853	60	n/a	--
novel_circ_0001329	chr13	75848548	75877703	-	29155	560	n/a	--
novel_circ_0001334	chr13	77865049	77866748	-	1699	245	ENSSSCG00000011603;	TMEM43
novel_circ_0001343	chr13	80748223	80756893	+	8670	413	n/a	--
novel_circ_0001354	chr13	83142278	83172376	+	30098	192	ENSSSCG00000011645;	CEP63
novel_circ_0001355	chr13	83142278	83179748	+	37470	306	ENSSSCG00000011645;	CEP63
novel_circ_0001358	chr13	84409982	84445793	-	35811	368	ENSSSCG00000025212;	--
novel_circ_0001369	chr13	90062336	90080170	-	17834	118	n/a	--
novel_circ_0001380	chr13	90962313	90963935	-	1622	319	ENSSSCG00000011678;	XRN1
novel_circ_0001398	chr13	98162591	98191973	+	29382	291	ENSSSCG00000027459;	RNF13
novel_circ_0000627	chr12	12135662	12137409	-	1747	268	ENSSSCG00000017259;	PRKAR1A
novel_circ_0000628	chr12	12135662	12138898	-	3236	531	ENSSSCG00000017259;	PRKAR1A
novel_circ_0000640	chr12	151795	157165	+	5370	342	ENSSSCG00000017125;	FOXK2
novel_circ_0000641	chr12	151795	164543	+	12748	207	ENSSSCG00000017125;	FOXK2
novel_circ_0000651	chr12	16062481	16071225	-	8744	437	ENSSSCG00000017301;	TLK2
novel_circ_0000653	chr12	16085351	16101827	-	16476	406	ENSSSCG00000017301;	TLK2
novel_circ_0000654	chr12	16098935	16101827	-	2892	282	ENSSSCG00000017301;	TLK2
novel_circ_0000713	chr12	27366724	27380569	-	13845	317	n/a	--
novel_circ_0000718	chr12	34001989	34002976	-	987	208	ENSSSCG00000017617;	SCPEP1
novel_circ_0000721	chr12	34601225	34637547	-	36322	87	n/a	--
novel_circ_0000730	chr12	37146038	37162666	+	16628	335	ENSSSCG00000017648;	--
novel_circ_0000767	chr12	44463878	44476577	+	12699	243	ENSSSCG00000017735;	RHOT1
novel_circ_0000783	chr12	45493346	45511876	-	18530	302	ENSSSCG00000017748;	NF1
novel_circ_0000803	chr12	52161468	52164213	-	2745	290	ENSSSCG00000017877;	ANKFY1
novel_circ_0000804	chr12	52161468	52168979	-	7511	166	ENSSSCG00000017877;	ANKFY1
novel_circ_0000815	chr12	5476778	5477978	-	1200	163	ENSSSCG00000017198;	ACOX1
novel_circ_0000817	chr12	58063003	58064595	+	1592	117	ENSSSCG00000018009;	ADPRM
novel_circ_0000818	chr12	58063184	58064595	+	1411	117	ENSSSCG00000018009;	ADPRM
novel_circ_0000821	chr12	59331764	59366879	+	35115	398	ENSSSCG00000018016;	MAP2K4
novel_circ_0000831	chr12	60937060	60949425	-	12365	322	n/a	--
novel_circ_0000836	chr12	62407439	62416175	-	8736	130	ENSSSCG00000018039;	NCOR1
novel_circ_0000841	chr12	62435245	62446522	-	11277	321	ENSSSCG00000018039;	NCOR1
novel_circ_0000842	chr12	62435245	62447784	-	12539	494	ENSSSCG00000018039;	NCOR1
novel_circ_0000843	chr12	62443556	62446522	-	2966	248	ENSSSCG00000018039;	NCOR1
novel_circ_0000844	chr12	62443556	62447784	-	4228	421	ENSSSCG00000018039;	NCOR1
novel_circ_0000850	chr12	62513101	62523689	-	10588	311	ENSSSCG00000023407;	--
novel_circ_0000851	chr12	62513101	62538538	-	25437	687	ENSSSCG00000018039;	NCOR1
novel_circ_0000857	chr12	7872826	7875923	+	3097	288	ENSSSCG00000017244;	SDK2
novel_circ_0000439	chr11	11037890	11061383	-	23493	244	n/a	--
novel_circ_0000442	chr11	11662612	11750175	-	87563	273	n/a	--
novel_circ_0000443	chr11	12807919	12811939	-	4020	199	n/a	--
novel_circ_0000444	chr11	12807919	12827332	-	19413	408	n/a	--
novel_circ_0000445	chr11	12807919	12827335	-	19416	396	n/a	--
novel_circ_0000446	chr11	12807919	12827511	-	19592	320	n/a	--
novel_circ_0000449	chr11	14292147	14305774	-	13627	464	ENSSSCG00000009367;	--
novel_circ_0000484	chr11	21049874	21058972	-	9098	326	ENSSSCG00000009408;	LRCH1
novel_circ_0000491	chr11	21651197	21656241	+	5044	212	ENSSSCG00000009412;	LCP1
novel_circ_0000531	chr11	266571	267124	-	553	333	ENSSSCG00000009276;	XPO4
novel_circ_0000534	chr11	266571	288907	-	22336	292	ENSSSCG00000009276;	XPO4
novel_circ_0000538	chr11	3530480	3544747	+	14267	328	ENSSSCG00000009298;	CDK8
novel_circ_0000551	chr11	5189666	5193917	+	4251	260	ENSSSCG00000009319;	PAN3
novel_circ_0000552	chr11	5189666	5210814	+	21148	284	ENSSSCG00000009319;	PAN3
novel_circ_0000553	chr11	5189666	5233354	+	43688	337	ENSSSCG00000009319;	PAN3
novel_circ_0000557	chr11	52436219	52442994	+	6775	420	ENSSSCG00000009466;	UCHL3
novel_circ_0000559	chr11	5263854	5267612	+	3758	411	ENSSSCG00000009319;	PAN3
novel_circ_0000563	chr11	52733685	52773771	-	40086	371	n/a	--
novel_circ_0000565	chr11	5274151	5288837	+	14686	357	ENSSSCG00000009319;	PAN3
novel_circ_0000579	chr11	54017785	54018331	-	546	315	ENSSSCG00000009473;	MYCBP2
novel_circ_0000582	chr11	55451764	55462575	-	10811	566	ENSSSCG00000029113;	RNF219
novel_circ_0000586	chr11	56283464	56292661	+	9197	388	ENSSSCG00000009480;	NDFIP2
novel_circ_0000598	chr11	75407182	75415240	+	8058	358	ENSSSCG00000009516;	UBAC2
novel_circ_0000602	chr11	81632779	81635374	-	2595	142	ENSSSCG00000009536;	ARGLU1
novel_circ_0000606	chr11	84950636	84965034	+	14398	376	ENSSSCG00000009551;	--
novel_circ_0000612	chr11	86869924	86879529	+	9605	129	ENSSSCG00000009570;	MPHOSPH8
novel_circ_0000616	chr11	86942800	86962417	-	19617	282	ENSSSCG00000009569;	PSPC1
novel_circ_0000619	chr11	86955207	86962417	-	7210	96	ENSSSCG00000009569;	PSPC1
novel_circ_0000620	chr11	87003245	87004064	-	819	94	ENSSSCG00000009568;	ZMYM5
novel_circ_0000621	chr11	87126534	87130958	-	4424	76	ENSSSCG00000022957;	--
novel_circ_0000189	chr10	10312705	10318322	+	5617	575	ENSSSCG00000027846;	RRP15
novel_circ_0000196	chr10	11927975	11928472	+	497	311	ENSSSCG00000010824;	RAB3GAP2
novel_circ_0000197	chr10	12274353	12370142	-	95789	423	n/a	--
novel_circ_0000208	chr10	16256295	16292113	-	35818	251	ENSSSCG00000010850;	ENAH
novel_circ_0000211	chr10	16612451	16613757	-	1306	69	ENSSSCG00000023660;	PARP1
novel_circ_0000240	chr10	19943996	19946705	-	2709	204	n/a	--
novel_circ_0000252	chr10	25171042	25193546	+	22504	147	ENSSSCG00000010900;	--
novel_circ_0000256	chr10	26264514	26273371	-	8857	480	ENSSSCG00000010907;	--
novel_circ_0000261	chr10	29321804	29325824	+	4020	372	ENSSSCG00000010928;	KDM5B
novel_circ_0000280	chr10	33071612	33078465	+	6853	313	ENSSSCG00000010952;	ZCCHC6
novel_circ_0000283	chr10	33271894	33273790	-	1896	346	ENSSSCG00000010956;	NAA35
novel_circ_0000304	chr10	37486612	37494346	+	7734	222	ENSSSCG00000010996;	BAG1
novel_circ_0000318	chr10	46597661	46613689	+	16028	416	ENSSSCG00000011025;	--
novel_circ_0000320	chr10	46597661	46681760	+	84099	357	ENSSSCG00000011025;	--
novel_circ_0000323	chr10	46597761	46613689	+	15928	195	ENSSSCG00000011025;	--
novel_circ_0000328	chr10	47064148	47086534	-	22386	349	ENSSSCG00000011026;	ARHGAP12
novel_circ_0000339	chr10	50688301	50702358	+	14057	462	ENSSSCG00000011045;	FAM188A
novel_circ_0000355	chr10	54048969	54053071	+	4102	377	ENSSSCG00000011066;	YME1L1
novel_circ_0000358	chr10	54052938	54059121	+	6183	260	ENSSSCG00000011066;	YME1L1
novel_circ_0000377	chr10	57994108	57995928	+	1820	195	ENSSSCG00000011079;	PIP4K2A
novel_circ_0000378	chr10	57994108	58011719	+	17611	348	ENSSSCG00000011079;	PIP4K2A
novel_circ_0000395	chr10	62681669	62692414	-	10745	240	n/a	--
novel_circ_0000396	chr10	62803458	62805834	-	2376	176	ENSSSCG00000011103;	PARD3
novel_circ_0000407	chr10	66473870	66556005	-	82135	83	n/a	--
novel_circ_0000408	chr10	69978849	69991661	+	12812	488	n/a	--
novel_circ_0000415	chr10	71317682	71319443	-	1761	232	ENSSSCG00000011136;	FAM208B
novel_circ_0000424	chr10	76033748	76044859	+	11111	240	ENSSSCG00000011163;	--
novel_circ_0000427	chr10	76272293	76306111	-	33818	457	ENSSSCG00000011166;	ZMYND11
novel_circ_0000428	chr10	76283711	76306111	-	22400	295	ENSSSCG00000011166;	ZMYND11
novel_circ_0000429	chr10	76594069	76639629	-	45560	96	n/a	--
novel_circ_0000430	chr10	77000879	77001883	+	1004	284	ENSSSCG00000011171;	--
novel_circ_0000436	chr10	9667996	9674820	+	6824	263	ENSSSCG00000027207;	--
novel_circ_0002220	chr17	13088599	13092479	+	3880	210	ENSSSCG00000007030;	IKBKB
novel_circ_0002227	chr17	13778284	13783043	+	4759	254	n/a	--
novel_circ_0002228	chr17	13778284	13801776	+	23492	344	n/a	--
novel_circ_0002235	chr17	19828221	19835142	+	6921	133	ENSSSCG00000007056;	PLCB1
novel_circ_0002243	chr17	33122219	33124910	+	2691	329	ENSSSCG00000007109;	XRN2
novel_circ_0002255	chr17	40408919	40417612	-	8693	129	ENSSSCG00000007235;	TPX2
novel_circ_0002262	chr17	42172957	42200711	-	27754	400	n/a	--
novel_circ_0002267	chr17	43051168	43053075	+	1907	348	ENSSSCG00000007280;	ITCH
novel_circ_0002272	chr17	43359994	43369268	-	9274	156	ENSSSCG00000007284;	NCOA6
novel_circ_0002287	chr17	45685172	45691034	-	5862	384	ENSSSCG00000007331;	RBL1
novel_circ_0002291	chr17	46533184	46541578	+	8394	416	ENSSSCG00000007342;	RPRD1B
novel_circ_0002296	chr17	49169025	49171103	+	2078	311	ENSSSCG00000007355;	TOP1
novel_circ_0002311	chr17	55279558	55282100	+	2542	191	ENSSSCG00000007454;	ZMYND8
novel_circ_0002326	chr17	59308382	59314288	-	5906	172	ENSSSCG00000007477;	NFATC2
novel_circ_0002328	chr17	59478777	59484993	-	6216	368	ENSSSCG00000007478;	ATP9A
novel_circ_0002337	chr17	66503562	66506678	+	3116	261	ENSSSCG00000007521;	NELFCD
novel_circ_0002342	chr17	9730339	9753228	-	22889	625	ENSSSCG00000007004;	INTS10
novel_circ_0002074	chr16	23404830	23405864	+	1034	252	ENSSSCG00000016842;	NIPBL
novel_circ_0002083	chr16	24983953	24994149	-	10196	319	ENSSSCG00000016850;	LIFR
novel_circ_0002084	chr16	24989251	24994149	-	4898	292	ENSSSCG00000016850;	LIFR
novel_circ_0002102	chr16	29621189	29681127	-	59938	434	n/a	--
novel_circ_0002115	chr16	36742925	36748618	-	5693	433	ENSSSCG00000016912;	PLPP1
novel_circ_0002117	chr16	36895596	36919852	-	24256	255	ENSSSCG00000030343;	SLC38A9
novel_circ_0002121	chr16	36914606	36916766	-	2160	303	ENSSSCG00000030343;	SLC38A9
novel_circ_0002122	chr16	36914606	36919852	-	5246	363	ENSSSCG00000030343;	SLC38A9
novel_circ_0002127	chr16	37504639	37511757	+	7118	183	ENSSSCG00000016916;	IL6ST
novel_circ_0002134	chr16	4003999	4095662	-	91663	252	n/a	--
novel_circ_0002152	chr16	47827437	47829752	+	2315	200	ENSSSCG00000016953;	--
novel_circ_0002154	chr16	47827437	47848867	+	21430	317	n/a	--
novel_circ_0002155	chr16	47892128	47901568	-	9440	120	ENSSSCG00000016954;	ERBB2IP
novel_circ_0002156	chr16	47892128	47904101	-	11973	304	ENSSSCG00000016954;	ERBB2IP
novel_circ_0002158	chr16	47900019	47904101	-	4082	184	ENSSSCG00000016954;	ERBB2IP
novel_circ_0002166	chr16	51757090	51761357	+	4267	323	ENSSSCG00000016968;	BDP1
novel_circ_0002204	chr16	75044686	75052071	+	7385	317	ENSSSCG00000017073;	FAM114A2
novel_circ_0002208	chr16	78165122	78171923	+	6801	315	ENSSSCG00000017094;	MARCH6
novel_circ_0001410	chr14	108816382	108826406	-	10024	276	ENSSSCG00000010438;	ATAD1
novel_circ_0001426	chr14	113577306	113583593	-	6287	355	ENSSSCG00000010470;	IDE
novel_circ_0001438	chr14	115712679	115748510	+	35831	347	n/a	--
novel_circ_0001440	chr14	115739338	115748510	+	9172	306	n/a	--
novel_circ_0001468	chr14	124422937	124456895	-	33958	330	ENSSSCG00000010604;	SH3PXD2A
novel_circ_0001480	chr14	132243464	132247290	+	3826	512	ENSSSCG00000010627;	PDCD4
novel_circ_0001487	chr14	136289719	136298231	+	8512	307	ENSSSCG00000010652;	FAM160B1
novel_circ_0001497	chr14	140345852	140346945	+	1093	230	ENSSSCG00000010676;	--
novel_circ_0001499	chr14	140924795	140936039	-	11244	144	ENSSSCG00000010684;	RGS10
novel_circ_0001501	chr14	141202620	141205125	-	2505	161	ENSSSCG00000010688;	MCMBP
novel_circ_0001517	chr14	145123172	145162509	-	39337	308	ENSSSCG00000029482;	CHST15
novel_circ_0001525	chr14	146739635	146748848	-	9213	242	ENSSSCG00000010742;	UROS
novel_circ_0001527	chr14	148062721	148089231	+	26510	410	n/a	--
novel_circ_0001546	chr14	30974160	30982848	-	8688	531	ENSSSCG00000009766;	ATP6V0A2
novel_circ_0001554	chr14	31377806	31384322	+	6516	244	ENSSSCG00000009779;	MPHOSPH9
novel_circ_0001555	chr14	31377806	31395983	+	18177	204	ENSSSCG00000009779;	MPHOSPH9
novel_circ_0001556	chr14	31377806	31404870	+	27064	326	ENSSSCG00000009779;	MPHOSPH9
novel_circ_0001561	chr14	32141472	32145909	+	4437	274	ENSSSCG00000009793;	CLIP1
novel_circ_0001571	chr14	34729612	34732614	-	3002	320	ENSSSCG00000009834;	ATXN2
novel_circ_0001594	chr14	44341629	44344018	-	2389	240	ENSSSCG00000009940;	USP30
novel_circ_0001632	chr14	59598741	59602351	+	3610	348	ENSSSCG00000010151;	LYST
novel_circ_0001641	chr14	60179345	60183283	+	3938	261	ENSSSCG00000010156;	ARID4B
novel_circ_0001646	chr14	63330102	63342789	-	12687	347	ENSSSCG00000010170;	DISC1
novel_circ_0001648	chr14	63365859	63370343	-	4484	357	ENSSSCG00000010170;	DISC1
novel_circ_0001650	chr14	64096631	64104011	+	7380	290	ENSSSCG00000010180;	TTC13
novel_circ_0001668	chr14	71895249	71901340	-	6091	215	ENSSSCG00000010226;	JMJD1C
novel_circ_0001681	chr14	77581775	77586330	-	4555	288	ENSSSCG00000010239;	RUFY2
novel_circ_0001693	chr14	79600632	79608261	+	7629	422	ENSSSCG00000010274;	SGPL1
novel_circ_0001695	chr14	81960480	81981214	-	20734	357	ENSSSCG00000010292;	P4HA1
novel_circ_0001713	chr14	94811705	94815100	-	3395	119	ENSSSCG00000010357;	WAPL
novel_circ_0001721	chr14	98659350	98661484	+	2134	299	ENSSSCG00000010401;	--
novel_circ_0000166	JH118611.1	2202	3548	+	1346	363	ENSSSCG00000022081;	--
novel_circ_0002368	chr18	1457167	1463300	-	6133	312	ENSSSCG00000016408;	DNAJB7
novel_circ_0002371	chr18	15020214	15034759	-	14545	389	ENSSSCG00000016529;	AGBL3
novel_circ_0002379	chr18	16661858	16693800	-	31942	89	n/a	--
novel_circ_0002389	chr18	18686158	18715721	-	29563	213	ENSSSCG00000016549;	MKLN1
novel_circ_0002409	chr18	33305186	33305459	-	273	273	ENSSSCG00000016638;	MDFIC
novel_circ_0002440	chr18	44782111	44796486	+	14375	121	ENSSSCG00000023445;	AVL9
novel_circ_0002445	chr18	46871195	46909041	-	37846	360	n/a	--
novel_circ_0002450	chr18	49455063	49469189	+	14126	393	ENSSSCG00000029589;	--
novel_circ_0002453	chr18	52262209	52356954	+	94745	240	ENSSSCG00000016715;	--
novel_circ_0002463	chr18	53834406	53835777	+	1371	375	ENSSSCG00000016725;	TNS3
novel_circ_0002464	chr18	5384922	5423652	+	38730	163	n/a	--
novel_circ_0002470	chr18	56233381	56242663	-	9282	358	ENSSSCG00000016758;	--
novel_circ_0002476	chr18	57746683	57750266	+	3583	355	ENSSSCG00000016762;	--
novel_circ_0002479	chr18	59551550	59562118	-	10568	384	n/a	--
novel_circ_0002484	chr18	59685145	59696045	-	10900	171	ENSSSCG00000016769;	CDK13
novel_circ_0002490	chr18	60636454	60645918	+	9464	129	ENSSSCG00000016772;	--
novel_circ_0002496	chr18	735741	793351	-	57610	242	n/a	--
novel_circ_0002504	chr18	9569858	9588258	+	18400	374	ENSSSCG00000016494;	BRAF
novel_circ_0000141	GL896294.1	76433	78537	+	2104	93	ENSSSCG00000024532;	DIMT1
novel_circ_0000023	GL892789.1	93850	94569	+	719	319	n/a	--
novel_circ_0003942	chr4	102984324	102984845	-	521	521	n/a	--
novel_circ_0003943	chr4	102984324	102996128	-	11804	154	n/a	--
novel_circ_0003946	chr4	103384378	103384842	+	464	339	ENSSSCG00000006522;	GBA
novel_circ_0003947	chr4	104224056	104235575	+	11519	252	ENSSSCG00000006549;	IL6R
novel_circ_0003954	chr4	106709010	106719435	+	10425	357	ENSSSCG00000006619;	SNX27
novel_circ_0003955	chr4	106709010	106733675	+	24665	447	ENSSSCG00000006619;	SNX27
novel_circ_0003957	chr4	106997228	106998758	+	1530	284	ENSSSCG00000006622;	POGZ
novel_circ_0003962	chr4	107670742	107671822	+	1080	273	ENSSSCG00000006648;	CTSS
novel_circ_0003964	chr4	107957215	107963947	-	6732	179	ENSSSCG00000030291;	RPRD2
novel_circ_0003979	chr4	113244528	113255612	-	11084	313	ENSSSCG00000006730;	MAN1A2
novel_circ_0003982	chr4	116008616	116009969	+	1353	301	ENSSSCG00000006752;	CSDE1
novel_circ_0003992	chr4	117913000	117922524	+	9524	255	ENSSSCG00000006779;	ST7L
novel_circ_0003995	chr4	117915466	117917659	+	2193	368	ENSSSCG00000006779;	ST7L
novel_circ_0003998	chr4	121321316	121332168	+	10852	42	n/a	--
novel_circ_0004012	chr4	128903355	128910638	-	7283	331	ENSSSCG00000006860;	SLC30A7
novel_circ_0004013	chr4	128903355	128924416	-	21061	202	ENSSSCG00000006860;	SLC30A7
novel_circ_0004022	chr4	129426260	129481379	-	55119	91	ENSSSCG00000006864;	CDC14A
novel_circ_0004023	chr4	129426260	129492850	-	66590	212	ENSSSCG00000006864;	CDC14A
novel_circ_0004056	chr4	139855413	139856337	-	924	214	ENSSSCG00000006927;	PKN2
novel_circ_0004057	chr4	139855413	139864288	-	8875	214	ENSSSCG00000006927;	PKN2
novel_circ_0004061	chr4	141816453	141833754	-	17301	101	ENSSSCG00000006930;	SH3GLB1
novel_circ_0004063	chr4	141816453	141904247	-	87794	280	n/a	--
novel_circ_0004064	chr4	141826349	141833754	-	7405	227	ENSSSCG00000006930;	SH3GLB1
novel_circ_0004065	chr4	141826349	141904247	-	77898	227	n/a	--
novel_circ_0004071	chr4	142854257	142871435	+	17178	351	ENSSSCG00000006939;	ZNHIT6
novel_circ_0004080	chr4	16777416	16778684	+	1268	280	ENSSSCG00000005983;	ATAD2
novel_circ_0004088	chr4	16999381	17077103	+	77722	311	n/a	--
novel_circ_0004098	chr4	20378228	20385281	+	7053	343	ENSSSCG00000006001;	ENPP2
novel_circ_0004101	chr4	2625059	2631285	+	6226	144	ENSSSCG00000005934;	TRAPPC9
novel_circ_0004107	chr4	31452928	31463369	-	10441	323	ENSSSCG00000006032;	EMC2
novel_circ_0004117	chr4	37581895	37583979	-	2084	165	ENSSSCG00000025427;	CU459197.4
novel_circ_0004124	chr4	42001868	42012095	-	10227	378	ENSSSCG00000006083;	LAPTM4B
novel_circ_0004132	chr4	43558504	43574090	+	15586	234	ENSSSCG00000006090;	MTERF3
novel_circ_0004151	chr4	55324655	55335142	-	10487	214	ENSSSCG00000006137;	WWP1
novel_circ_0004162	chr4	61932159	61934946	-	2787	299	ENSSSCG00000006156;	TPD52
novel_circ_0004169	chr4	67861335	67893087	-	31752	427	n/a	--
novel_circ_0004173	chr4	68324096	68327121	+	3025	268	ENSSSCG00000006183;	SBSPON
novel_circ_0004194	chr4	73740571	73750002	-	9431	531	ENSSSCG00000006202;	--
novel_circ_0004200	chr4	75094373	75116961	-	22588	435	ENSSSCG00000006219;	MTFR1
novel_circ_0004201	chr4	79034572	79035983	-	1411	363	ENSSSCG00000006231;	CHD7
novel_circ_0004203	chr4	79089336	79101679	-	12343	402	ENSSSCG00000006231;	CHD7
novel_circ_0004205	chr4	79094979	79101679	-	6700	346	ENSSSCG00000006231;	CHD7
novel_circ_0004207	chr4	80758318	80776999	+	18681	309	ENSSSCG00000006235;	TOX
novel_circ_0004217	chr4	87330246	87332668	+	2422	437	ENSSSCG00000006274;	PRKDC
novel_circ_0004218	chr4	87543027	87545344	-	2317	196	ENSSSCG00000006277;	--
novel_circ_0004223	chr4	90453172	90459676	-	6504	412	ENSSSCG00000006301;	TIPRL
novel_circ_0004236	chr4	98051659	98053981	+	2322	346	ENSSSCG00000006386;	COPA
novel_circ_0004240	chr4	98125119	98128385	+	3266	95	ENSSSCG00000006388;	--
novel_circ_0000128	GL895741.1	14034	26033	-	11999	315	ENSSSCG00000021756;	FOPNL
novel_circ_0000129	GL895741.1	18266	26033	-	7767	335	ENSSSCG00000021756;	FOPNL
novel_circ_0000092	GL894597.1	44193	45776	+	1583	412	n/a	--
novel_circ_0000095	GL894597.1	91956	92540	+	584	180	n/a	--
novel_circ_0000158	JH118478.1	124825	127183	+	2358	262	ENSSSCG00000011619;	--
novel_circ_0000142	GL896343.1	11884	12848	+	964	339	ENSSSCG00000023857;	ARHGEF40
novel_circ_0000064	GL893841.1	32134	45436	-	13302	192	ENSSSCG00000000570;	--
novel_circ_0000186	JH118940.1	100049	100837	-	788	298	ENSSSCG00000007895;	ZC3H7A
novel_circ_0004247	chr5	105210065	105250420	-	40355	365	ENSSSCG00000000939;	ACSS3
novel_circ_0004270	chr5	162935	217179	-	54244	354	ENSSSCG00000000955;	TBC1D22A
novel_circ_0004274	chr5	17065099	17094072	+	28973	327	ENSSSCG00000029196;	DIP2B
novel_circ_0004283	chr5	200464	217179	-	16715	307	ENSSSCG00000000955;	TBC1D22A
novel_circ_0004285	chr5	20667768	20701486	-	33718	347	n/a	--
novel_circ_0004286	chr5	20667768	20702029	-	34261	404	n/a	--
novel_circ_0004290	chr5	22719001	22732443	-	13442	342	ENSSSCG00000000364;	SARNP
novel_circ_0004291	chr5	22747526	22747967	-	441	227	ENSSSCG00000000366;	DNAJC14
novel_circ_0004292	chr5	23083309	23164933	-	81624	389	n/a	--
novel_circ_0004299	chr5	23683161	23684128	-	967	283	ENSSSCG00000000406;	PTGES3
novel_circ_0004301	chr5	24783951	24826063	-	42112	291	n/a	--
novel_circ_0004323	chr5	3524349	3525576	+	1227	87	ENSSSCG00000000039;	POLDIP3
novel_circ_0004334	chr5	38335075	38336140	-	1065	427	ENSSSCG00000000508;	--
novel_circ_0004336	chr5	38338233	38341434	-	3201	307	ENSSSCG00000000508;	--
novel_circ_0004362	chr5	50900168	50910867	+	10699	324	ENSSSCG00000000555;	--
novel_circ_0004364	chr5	5192559	5193695	+	1136	238	ENSSSCG00000000075;	MKL1
novel_circ_0004372	chr5	5399611	5431806	-	32195	22	n/a	--
novel_circ_0004374	chr5	54725892	54729869	-	3977	555	ENSSSCG00000000572;	CMAS
novel_circ_0004388	chr5	61500661	61504828	-	4167	368	ENSSSCG00000000612;	ATF7IP
novel_circ_0004406	chr5	69911960	69955639	-	43679	306	n/a	--
novel_circ_0004408	chr5	70039584	70085224	+	45640	675	ENSSSCG00000029464;	--
novel_circ_0004412	chr5	70372891	70379709	+	6818	234	ENSSSCG00000000753;	WNK1
novel_circ_0004424	chr5	72572850	72574222	+	1372	205	ENSSSCG00000000774;	USP18
novel_circ_0004429	chr5	74537430	74545601	+	8171	368	ENSSSCG00000000784;	LRRK2
novel_circ_0004453	chr5	86522732	86541201	-	18469	162	ENSSSCG00000023236;	--
novel_circ_0004459	chr5	88358136	88439154	-	81018	81	n/a	--
novel_circ_0004460	chr5	89608595	89609429	-	834	355	ENSSSCG00000000886;	SLC25A3
novel_circ_0004469	chr5	92502062	92522814	+	20752	483	ENSSSCG00000000902;	NR2C1
novel_circ_0004471	chr5	93402343	93405323	+	2980	103	ENSSSCG00000000907;	PLXNC1
novel_circ_0004477	chr5	93584634	93595868	-	11234	313	ENSSSCG00000030478;	MRPL42
novel_circ_0004485	chr5	99165945	99168902	-	2957	411	ENSSSCG00000000925;	C12orf29
novel_circ_0000008	GL892430.1	39369	52745	+	13376	329	ENSSSCG00000021380;	UBXN7
novel_circ_0003534	chr3	101033373	101045089	+	11716	303	ENSSSCG00000008445;	SRBD1
novel_circ_0003536	chr3	101319635	101378022	+	58387	183	n/a	--
novel_circ_0003542	chr3	103781513	103847787	+	66274	285	n/a	--
novel_circ_0003546	chr3	104182824	104199715	-	16891	260	ENSSSCG00000008467;	EML4
novel_circ_0003566	chr3	107539625	107586477	-	46852	345	n/a	--
novel_circ_0003567	chr3	107539746	107586477	-	46731	159	n/a	--
novel_circ_0003576	chr3	109680738	109684412	-	3674	203	ENSSSCG00000008497;	GPATCH11
novel_circ_0003595	chr3	114326821	114352969	-	26148	256	ENSSSCG00000008515;	MEMO1
novel_circ_0003605	chr3	11510636	11513212	+	2576	390	ENSSSCG00000007721;	GTF2I
novel_circ_0003613	chr3	119574323	119590533	-	16210	184	ENSSSCG00000030643;	EPT1
novel_circ_0003615	chr3	119833595	119856704	-	23109	163	ENSSSCG00000008573;	RAB10
novel_circ_0003616	chr3	120066343	120085560	+	19217	343	ENSSSCG00000008575;	ASXL2
novel_circ_0003617	chr3	120081728	120085560	+	3832	151	ENSSSCG00000008575;	ASXL2
novel_circ_0003636	chr3	122008498	122020038	+	11540	269	ENSSSCG00000008591;	--
novel_circ_0003641	chr3	122048174	122049951	+	1777	136	n/a	--
novel_circ_0003653	chr3	125921424	125927436	+	6012	381	ENSSSCG00000008600;	PUM2
novel_circ_0003655	chr3	128268803	128273499	+	4696	180	ENSSSCG00000008614;	SMC6
novel_circ_0003657	chr3	128289491	128296495	+	7004	252	ENSSSCG00000008614;	SMC6
novel_circ_0003661	chr3	130917080	130921437	-	4357	214	ENSSSCG00000008621;	--
novel_circ_0003669	chr3	135140352	135151621	-	11269	255	ENSSSCG00000020799;	CPSF3
novel_circ_0003678	chr3	140437842	140438591	+	749	265	ENSSSCG00000025305;	--
novel_circ_0003681	chr3	16593896	16597096	-	3200	356	ENSSSCG00000007735;	RABGEF1
novel_circ_0003688	chr3	18139501	18140393	-	892	367	ENSSSCG00000007789;	--
novel_circ_0003690	chr3	18229679	18232887	-	3208	261	n/a	--
novel_circ_0003697	chr3	18698105	18698559	+	454	284	ENSSSCG00000021845;	ATXN2L
novel_circ_0003708	chr3	23052401	23077100	-	24699	439	ENSSSCG00000007833;	--
novel_circ_0003710	chr3	23062362	23077100	-	14738	254	ENSSSCG00000007833;	--
novel_circ_0003715	chr3	24136274	24148233	+	11959	376	ENSSSCG00000030373;	METTL9
novel_circ_0003733	chr3	29971771	29972893	-	1122	376	n/a	--
novel_circ_0003736	chr3	33369925	33378455	-	8530	359	ENSSSCG00000020675;	ATF7IP2
novel_circ_0003738	chr3	34704651	34707464	-	2813	329	ENSSSCG00000007907;	USP7
novel_circ_0003745	chr3	39449043	39470560	+	21517	105	n/a	--
novel_circ_0003752	chr3	40257420	40275714	-	18294	298	n/a	--
novel_circ_0003760	chr3	42027595	42053774	-	26179	391	ENSSSCG00000022963;	--
novel_circ_0003761	chr3	42032746	42053774	-	21028	222	ENSSSCG00000022963;	--
novel_circ_0003764	chr3	42066183	42066875	-	692	311	ENSSSCG00000022963;	--
novel_circ_0003766	chr3	42764108	42830696	+	66588	109	n/a	--
novel_circ_0003773	chr3	45602184	45613329	-	11145	312	ENSSSCG00000008097;	TTL
novel_circ_0003774	chr3	45698128	45716254	-	18126	432	ENSSSCG00000008096;	ZC3H6
novel_circ_0003788	chr3	49146845	49149067	+	2222	450	ENSSSCG00000008132;	STARD7
novel_circ_0003789	chr3	49146845	49149851	+	3006	356	ENSSSCG00000008132;	STARD7
novel_circ_0003791	chr3	51111488	51127498	-	16010	378	ENSSSCG00000008143;	UXS1
novel_circ_0003797	chr3	51823389	51825866	-	2477	350	ENSSSCG00000024636;	TGFBRAP1
novel_circ_0003807	chr3	55619048	55623302	-	4254	318	ENSSSCG00000008167;	CNOT11
novel_circ_0003809	chr3	55777081	55784090	+	7009	360	ENSSSCG00000008169;	TBC1D8
novel_circ_0003812	chr3	56860580	56865978	+	5398	196	ENSSSCG00000008177;	--
novel_circ_0003823	chr3	58997707	58998559	+	852	67	ENSSSCG00000008192;	TMEM131
novel_circ_0003831	chr3	61090977	61098022	-	7045	379	ENSSSCG00000008221;	KDM3A
novel_circ_0003852	chr3	73456320	73535978	-	79658	177	n/a	--
novel_circ_0003864	chr3	75742882	75756405	+	13523	216	ENSSSCG00000008332;	C2orf42
novel_circ_0003867	chr3	76474841	76482619	+	7778	206	ENSSSCG00000008339;	GFPT1
novel_circ_0003883	chr3	83018887	83038160	-	19273	379	ENSSSCG00000008372;	EHBP1
novel_circ_0003891	chr3	84971795	84972217	-	422	318	ENSSSCG00000008388;	REL
novel_circ_0003893	chr3	84984396	84993312	-	8916	384	ENSSSCG00000008388;	REL
novel_circ_0003905	chr3	90576382	90579536	-	3154	312	ENSSSCG00000008398;	PPP4R3B
novel_circ_0003911	chr3	92450640	92453197	+	2557	314	ENSSSCG00000008412;	PSME4
novel_circ_0003924	chr3	98116844	98132309	+	15465	264	ENSSSCG00000029593;	FOXN2
novel_circ_0003932	chr3	99569225	99570048	-	823	387	ENSSSCG00000008433;	--
novel_circ_0000105	GL894855.1	11154	18297	-	7143	300	ENSSSCG00000025025;	--
novel_circ_0000138	GL896282.2	21446	22835	+	1389	146	ENSSSCG00000024333;	--
novel_circ_0000126	GL895707.1	5757	7546	+	1789	139	ENSSSCG00000023063;	--
novel_circ_0000069	GL893953.2	79063	81938	+	2875	340	ENSSSCG00000021118;	GSPT1
novel_circ_0000071	GL893953.2	79063	94086	+	15023	169	ENSSSCG00000021118;	GSPT1
novel_circ_0000004	GL892332.2	318147	324287	-	6140	247	n/a	--
novel_circ_0005858	chrX	113348504	113349914	+	1410	336	ENSSSCG00000012613;	NKAP
novel_circ_0005867	chrX	114567035	114570719	-	3684	456	ENSSSCG00000012634;ENSSSCG00000030791;	--;DOCK11
novel_circ_0005871	chrX	116341277	116352321	+	11044	388	ENSSSCG00000012642;	STAG2
novel_circ_0005884	chrX	126771939	126846915	+	74976	320	n/a	--
novel_circ_0005885	chrX	127132747	127142583	+	9836	377	ENSSSCG00000012698;	SLC9A6
novel_circ_0005887	chrX	127709213	127725565	-	16352	385	ENSSSCG00000030460;	ARHGEF6
novel_circ_0005893	chrX	130750806	130763718	-	12912	399	ENSSSCG00000012713;	ATP11C
novel_circ_0005899	chrX	140031245	140049571	+	18326	283	ENSSSCG00000012743;	MTMR1
novel_circ_0005926	chrX	21717558	21721310	+	3752	713	ENSSSCG00000021322;	--
novel_circ_0005937	chrX	47899532	47900084	-	552	309	ENSSSCG00000021106;	--
novel_circ_0005945	chrX	56081693	56082031	+	338	255	n/a	--
novel_circ_0005954	chrX	67430147	67445926	-	15779	280	n/a	--
novel_circ_0005957	chrX	70495252	70509324	-	14072	370	ENSSSCG00000012434;	--
novel_circ_0005962	chrX	70638359	70664153	-	25794	73	ENSSSCG00000012434;	--
novel_circ_0005967	chrX	70833377	70854213	-	20836	260	ENSSSCG00000012435;	MAGT1
novel_circ_0005982	chrX	85954040	85961011	+	6971	220	ENSSSCG00000012474;	DIAPH2
novel_circ_0000010	GL892447.1	26352	29885	-	3533	262	n/a	--
novel_circ_0000007	GL892407.1	24078	26882	-	2804	282	ENSSSCG00000026889;	TMEM237
novel_circ_0000112	GL895152.1	23035	26657	-	3622	305	ENSSSCG00000021644;	BRD7
novel_circ_0000096	GL894608.1	7691	16395	-	8704	284	n/a	--
novel_circ_0004919	chr7	10297936	10313493	-	15557	274	ENSSSCG00000001056;	RANBP9
novel_circ_0004939	chr7	109814817	109825592	-	10775	239	n/a	--
novel_circ_0004946	chr7	116973935	116994106	+	20171	332	ENSSSCG00000002426;	ZC3H14
novel_circ_0004947	chr7	116973935	117004866	+	30931	453	ENSSSCG00000002426;	ZC3H14
novel_circ_0004960	chr7	12247872	12271827	-	23955	289	ENSSSCG00000001062;	DTNBP1
novel_circ_0004963	chr7	12262725	12271827	-	9102	266	ENSSSCG00000001062;	DTNBP1
novel_circ_0004965	chr7	124821064	124821420	-	356	255	ENSSSCG00000002502;	ATG2B
novel_circ_0004969	chr7	124952564	124954675	+	2111	323	ENSSSCG00000002505;	PAPOLA
novel_circ_0004973	chr7	124977817	124983041	+	5224	265	ENSSSCG00000002505;	PAPOLA
novel_circ_0004974	chr7	124977817	124987581	+	9764	587	ENSSSCG00000002505;	PAPOLA
novel_circ_0004976	chr7	124977817	124994717	+	16900	260	ENSSSCG00000002505;	PAPOLA
novel_circ_0004985	chr7	128024096	128033636	-	9540	460	ENSSSCG00000002508;	SETD3
novel_circ_0004986	chr7	128395105	128413331	-	18226	319	ENSSSCG00000020788;	--
novel_circ_0004987	chr7	128851815	128853715	-	1900	217	ENSSSCG00000002523;	CDC42BPB
novel_circ_0004995	chr7	130879956	130880371	-	415	274	ENSSSCG00000002547;	--
novel_circ_0005006	chr7	14663496	14671601	-	8105	291	ENSSSCG00000001075;	DEK
novel_circ_0005007	chr7	14669087	14671601	-	2514	318	ENSSSCG00000001075;	DEK
novel_circ_0005015	chr7	1987010	2014810	-	27800	111	n/a	--
novel_circ_0005023	chr7	21066189	21071076	-	4887	92	ENSSSCG00000001099;	CMAH
novel_circ_0005029	chr7	21583139	21589708	+	6569	326	ENSSSCG00000001100;	CARMIL1
novel_circ_0005042	chr7	2466500	2471089	-	4589	376	ENSSSCG00000001002;	--
novel_circ_0005050	chr7	26926481	26927861	-	1380	471	ENSSSCG00000001376;	DHX16
novel_circ_0005052	chr7	33100020	33113564	+	13544	176	ENSSSCG00000029539;	RAB23
novel_circ_0005080	chr7	4587207	4597189	+	9982	407	n/a	--
novel_circ_0005081	chr7	4587207	4621123	+	33916	255	n/a	--
novel_circ_0005091	chr7	53408459	53478403	-	69944	426	ENSSSCG00000022711;	--
novel_circ_0005094	chr7	54527453	54530118	+	2665	101	ENSSSCG00000001779;	ZFAND6
novel_circ_0005095	chr7	55698678	55699291	+	613	382	ENSSSCG00000001787;	--
novel_circ_0005097	chr7	57270686	57280795	+	10109	375	ENSSSCG00000001799;	--
novel_circ_0005106	chr7	60540873	60543228	-	2355	402	ENSSSCG00000001852;	IDH2
novel_circ_0005116	chr7	62798588	62812567	+	13979	130	ENSSSCG00000001878;	PTPN9
novel_circ_0005117	chr7	62801434	62806164	+	4730	359	ENSSSCG00000001878;	PTPN9
novel_circ_0005118	chr7	62801434	62812567	+	11133	375	ENSSSCG00000001878;	PTPN9
novel_circ_0005122	chr7	62884148	62888577	+	4429	222	n/a	--
novel_circ_0005141	chr7	69988388	69988716	+	328	246	n/a	--
novel_circ_0005143	chr7	72211420	72237514	-	26094	148	n/a	--
novel_circ_0005148	chr7	73042260	73051146	+	8886	369	ENSSSCG00000001970;	HEATR5A
novel_circ_0005164	chr7	82091	105997	-	23906	208	ENSSSCG00000000985;	EXOC2
novel_circ_0005168	chr7	83110903	83113193	+	2290	310	ENSSSCG00000002127;	CHD8
novel_circ_0005174	chr7	91917855	91919110	-	1255	347	ENSSSCG00000002266;	CHD2
novel_circ_0005182	chr7	91976024	91982115	-	6091	381	ENSSSCG00000002266;	CHD2
novel_circ_0005188	chr7	95430731	95466527	-	35796	138	n/a	--
novel_circ_0005201	chr7	99001661	99009001	-	7340	311	n/a	--
novel_circ_0004487	chr6	101779795	101804423	-	24628	329	ENSSSCG00000003712;	OSBPL1A
novel_circ_0004488	chr6	101779795	101813590	-	33795	214	ENSSSCG00000003712;	OSBPL1A
novel_circ_0004498	chr6	103715571	103741524	-	25953	461	ENSSSCG00000003716;	SS18
novel_circ_0004500	chr6	103828535	103854303	+	25768	357	ENSSSCG00000003718;	TAF4B
novel_circ_0004504	chr6	105317506	105328769	-	11263	138	ENSSSCG00000003722;	CDH2
novel_circ_0004511	chr6	108611406	108614701	+	3295	282	ENSSSCG00000003730;	RNF138
novel_circ_0004521	chr6	120005756	120013390	-	7634	159	ENSSSCG00000003760;	TTLL7
novel_circ_0004523	chr6	12077067	12079038	+	1971	338	n/a	--
novel_circ_0004526	chr6	12077067	12095147	+	18080	238	n/a	--
novel_circ_0004536	chr6	125780999	125781670	+	671	227	ENSSSCG00000020921;	USP33
novel_circ_0004538	chr6	125857135	125865829	+	8694	132	n/a	--
novel_circ_0004539	chr6	127528134	127528907	-	773	237	ENSSSCG00000003776;	ACADM
novel_circ_0004541	chr6	128736987	128753848	+	16861	383	ENSSSCG00000003784;	--
novel_circ_0004562	chr6	137844859	137861689	-	16830	294	ENSSSCG00000003816;	ATG4C
novel_circ_0004572	chr6	145341346	145343315	+	1969	378	ENSSSCG00000029633;	USP24
novel_circ_0004574	chr6	145356548	145357660	+	1112	244	ENSSSCG00000029633;	USP24
novel_circ_0004582	chr6	145705904	145712703	-	6799	365	ENSSSCG00000003844;	TTC4
novel_circ_0004592	chr6	147425792	147467514	-	41722	384	ENSSSCG00000003859;	ZCCHC11
novel_circ_0004594	chr6	147753295	147835689	+	82394	262	n/a	--
novel_circ_0004600	chr6	148116281	148120523	-	4242	356	ENSSSCG00000021292;	OSBPL9
novel_circ_0004610	chr6	148440632	148454719	+	14087	73	ENSSSCG00000003872;	EPS15
novel_circ_0004620	chr6	153309525	153335056	+	25531	122	ENSSSCG00000003917;	TESK2
novel_circ_0004624	chr6	154541184	154552424	+	11240	209	ENSSSCG00000003935;	ERI3
novel_circ_0004629	chr6	156189694	156190959	-	1265	268	n/a	--
novel_circ_0004633	chr6	156410968	156413339	+	2371	296	n/a	--
novel_circ_0004636	chr6	157496769	157502922	-	6153	241	ENSSSCG00000003983;	SMAP2
novel_circ_0004638	chr6	157681700	157684147	-	2447	279	ENSSSCG00000003983;	SMAP2
novel_circ_0004641	chr6	16298299	16303134	-	4835	557	ENSSSCG00000002755;	NFAT5
novel_circ_0004642	chr6	16298299	16309258	-	10959	173	ENSSSCG00000002755;	NFAT5
novel_circ_0004647	chr6	16653257	16673251	-	19994	568	ENSSSCG00000028109;	SNTB2
novel_circ_0004650	chr6	18424721	18428157	+	3436	393	ENSSSCG00000002799;	CNOT1
novel_circ_0004654	chr6	25836378	25914846	+	78468	229	n/a	--
novel_circ_0004655	chr6	26048729	26050407	+	1678	227	ENSSSCG00000027470;	-
novel_circ_0004657	chr6	2770528	2773454	+	2926	332	ENSSSCG00000002660;	MTHFSD
novel_circ_0004665	chr6	32369033	32383981	-	14948	518	ENSSSCG00000002844;	PHKB
novel_circ_0004666	chr6	32419350	32421933	+	2583	279	n/a	--
novel_circ_0004670	chr6	35124280	35174142	+	49862	170	n/a	--
novel_circ_0004678	chr6	39337934	39340790	-	2856	294	ENSSSCG00000002869;	LSM14A
novel_circ_0004688	chr6	4219099	4219948	-	849	304	ENSSSCG00000002667;	ZDHHC7
novel_circ_0004690	chr6	43177208	43177632	-	424	291	ENSSSCG00000028943;	ECH1
novel_circ_0004694	chr6	44991358	45006970	+	15612	359	n/a	--
novel_circ_0004695	chr6	45070835	45139175	-	68340	279	n/a	--
novel_circ_0004701	chr6	47257974	47337425	+	79451	280	n/a	--
novel_circ_0004707	chr6	48351536	48366827	+	15291	106	ENSSSCG00000003111;	SAE1
novel_circ_0004711	chr6	50127661	50128210	-	549	277	ENSSSCG00000003150;	NUCB1
novel_circ_0004714	chr6	50530896	50531586	+	690	406	ENSSSCG00000003199;	AP2A1
novel_circ_0004729	chr6	52578942	52597083	-	18141	257	n/a	--
novel_circ_0004731	chr6	53765095	53767613	+	2518	130	n/a	--
novel_circ_0004732	chr6	53765095	53769361	+	4266	130	n/a	--
novel_circ_0004743	chr6	62396477	62430900	-	34423	73	n/a	--
novel_circ_0004744	chr6	63443229	63452235	-	9006	149	ENSSSCG00000025445;	--
novel_circ_0004747	chr6	63478816	63496102	-	17286	308	ENSSSCG00000025445;	--
novel_circ_0004768	chr6	73334892	73430424	-	95532	336	n/a	--
novel_circ_0004776	chr6	7616958	7695730	+	78772	528	n/a	--
novel_circ_0004777	chr6	77344572	77418217	-	73645	334	n/a	--
novel_circ_0004778	chr6	77568548	77572879	+	4331	330	n/a	--
novel_circ_0004783	chr6	78476141	78492871	+	16730	458	ENSSSCG00000024927;	STX12
novel_circ_0004785	chr6	79809423	79815135	+	5712	105	ENSSSCG00000003586;	EPB41
novel_circ_0004793	chr6	81212688	81216532	+	3844	129	ENSSSCG00000003591;	--
novel_circ_0004797	chr6	81334002	81335252	-	1250	288	ENSSSCG00000028074;	--
novel_circ_0004804	chr6	83154359	83158468	+	4109	218	n/a	--
novel_circ_0004812	chr6	85027837	85037351	-	9514	325	ENSSSCG00000003627;	ZMYM4
novel_circ_0004814	chr6	85033032	85037351	-	4319	145	ENSSSCG00000003627;	ZMYM4
novel_circ_0004855	chr6	90571499	90614667	-	43168	264	n/a	--
novel_circ_0004857	chr6	91918115	91919964	+	1849	302	ENSSSCG00000003679;	--
novel_circ_0004861	chr6	92078906	92097655	-	18749	147	ENSSSCG00000003682;	ANKRD12
novel_circ_0004863	chr6	92078906	92126940	-	48034	287	ENSSSCG00000003682;	ANKRD12
novel_circ_0004868	chr6	92170080	92179625	-	9545	239	ENSSSCG00000003683;	NDUFV2
novel_circ_0004869	chr6	92172006	92179625	-	7619	66	ENSSSCG00000003683;	NDUFV2
novel_circ_0004873	chr6	92745096	92803482	+	58386	227	n/a	--
novel_circ_0004879	chr6	9691061	9695218	+	4157	302	ENSSSCG00000027415;	--
novel_circ_0004884	chr6	98763604	98764043	-	439	339	ENSSSCG00000021893;	ROCK1
novel_circ_0004894	chr6	99256998	99317549	-	60551	218	ENSSSCG00000003700;	ESCO1
novel_circ_0004898	chr6	99506004	99547687	-	41683	555	ENSSSCG00000025478;	MIB1
novel_circ_0003146	chr2	106419585	106423715	-	4130	213	ENSSSCG00000014168;	ELL2
novel_circ_0003151	chr2	108987944	108989283	-	1339	534	ENSSSCG00000014177;	CHD1
novel_circ_0003172	chr2	121253564	121321204	-	67640	444	n/a	--
novel_circ_0003174	chr2	121372040	121405489	-	33449	468	n/a	--
novel_circ_0003178	chr2	121405390	121414614	-	9224	99	ENSSSCG00000014204;	DCP2
novel_circ_0003183	chr2	12191538	12213233	+	21695	473	ENSSSCG00000021176;	LPXN
novel_circ_0003184	chr2	12197293	12197660	+	367	256	ENSSSCG00000021176;	LPXN
novel_circ_0003209	chr2	138829292	138836513	+	7221	226	ENSSSCG00000014265;	LYRM7
novel_circ_0003211	chr2	138957447	138957772	+	325	325	n/a	--
novel_circ_0003213	chr2	139012953	139021653	-	8700	284	n/a	--
novel_circ_0003223	chr2	140902692	140905271	+	2579	387	ENSSSCG00000014292;	HSPA4
novel_circ_0003226	chr2	142522061	142522763	+	702	334	ENSSSCG00000014304;	SEC24A
novel_circ_0003231	chr2	142522061	142548691	+	26630	335	ENSSSCG00000014304;	SEC24A
novel_circ_0003235	chr2	143111062	143111792	-	730	305	ENSSSCG00000014307;	H2AFY
novel_circ_0003239	chr2	145740929	145752821	-	11892	336	ENSSSCG00000029125;	FAM13B
novel_circ_0003243	chr2	147049941	147051156	+	1215	420	ENSSSCG00000014343;	--
novel_circ_0003244	chr2	147049941	147052745	+	2804	552	ENSSSCG00000014343;	--
novel_circ_0003245	chr2	147049941	147054323	+	4382	126	ENSSSCG00000014343;	--
novel_circ_0003249	chr2	147137210	147212170	-	74960	333	n/a	--
novel_circ_0003259	chr2	1487672	1517085	+	29413	419	n/a	--
novel_circ_0003264	chr2	150783690	150787411	+	3721	253	ENSSSCG00000014399;	ARHGAP26
novel_circ_0003272	chr2	154312783	154318402	+	5619	226	ENSSSCG00000014416;	TCERG1
novel_circ_0003280	chr2	157822104	157823042	+	938	430	ENSSSCG00000014440;	--
novel_circ_0003283	chr2	158058830	158121727	-	62897	537	n/a	--
novel_circ_0003290	chr2	16545938	16546678	-	740	489	ENSSSCG00000013241;	NR1H3
novel_circ_0003299	chr2	17721873	17771066	+	49193	263	n/a	--
novel_circ_0003309	chr2	2101493	2102307	-	814	180	ENSSSCG00000012874;	ORAOV1
novel_circ_0003313	chr2	2833538	2834743	-	1205	281	ENSSSCG00000012881;	--
novel_circ_0003325	chr2	3029586	3039309	-	9723	252	ENSSSCG00000012884;	PPP6R3
novel_circ_0003328	chr2	30450150	30464133	-	13983	153	ENSSSCG00000013314;	QSER1
novel_circ_0003329	chr2	30477464	30491902	-	14438	113	ENSSSCG00000013314;	QSER1
novel_circ_0003330	chr2	30491226	30491902	-	676	275	ENSSSCG00000013314;	QSER1
novel_circ_0003341	chr2	43779975	43783691	-	3716	159	ENSSSCG00000013364;	--
novel_circ_0003343	chr2	43974052	43984295	+	10243	372	ENSSSCG00000013368;	HPS5
novel_circ_0003349	chr2	45975765	45978876	+	3111	242	ENSSSCG00000013384;	--
novel_circ_0003381	chr2	59040087	59041075	-	988	173	ENSSSCG00000013905;	FKBP8
novel_circ_0003383	chr2	59187623	59255661	+	68038	370	n/a	--
novel_circ_0003384	chr2	59237033	59238099	+	1066	262	ENSSSCG00000013895;	--
novel_circ_0003386	chr2	59237033	59274491	+	37458	466	n/a	--
novel_circ_0003388	chr2	59744077	59744930	-	853	241	ENSSSCG00000013882;	FAM129C
novel_circ_0003392	chr2	60037166	60038197	+	1031	264	ENSSSCG00000013870;	--
novel_circ_0003394	chr2	60043009	60053359	+	10350	264	ENSSSCG00000013870;	--
novel_circ_0003399	chr2	61866061	61872040	+	5979	593	ENSSSCG00000022227;	BRD4
novel_circ_0003402	chr2	61950217	61953288	+	3071	248	ENSSSCG00000025176;	--
novel_circ_0003403	chr2	64531331	64532203	-	872	180	ENSSSCG00000013788;	--
novel_circ_0003404	chr2	64531331	64538433	-	7102	336	ENSSSCG00000013788;	--
novel_circ_0003407	chr2	64601108	64605676	+	4568	516	n/a	--
novel_circ_0003416	chr2	65415191	65415523	-	332	234	ENSSSCG00000030823;ENSSSCG00000013766;	CH242-184K22.3;IL27RA
novel_circ_0003422	chr2	6984577	6985268	-	691	248	ENSSSCG00000021620;	STIP1
novel_circ_0003428	chr2	72132913	72198308	-	65395	497	n/a	--
novel_circ_0003440	chr2	7344069	7363078	+	19009	535	n/a	--
novel_circ_0003441	chr2	736961	792458	-	55497	152	n/a	--
novel_circ_0003443	chr2	74628225	74641379	-	13154	274	n/a	--
novel_circ_0003446	chr2	75754176	75789266	-	35090	123	n/a	--
novel_circ_0003448	chr2	7628882	7630825	+	1943	289	ENSSSCG00000013054;	--
novel_circ_0003454	chr2	77616721	77618032	+	1311	327	ENSSSCG00000030270;	CNN2
novel_circ_0003455	chr2	77617730	77619823	+	2093	469	ENSSSCG00000030270;	CNN2
novel_circ_0003465	chr2	80458725	80460531	-	1806	272	ENSSSCG00000014020;	CANX
novel_circ_0003470	chr2	80561405	80566532	-	5127	238	ENSSSCG00000014023;	RUFY1
novel_circ_0003474	chr2	81260227	81304602	+	44375	96	n/a	--
novel_circ_0003488	chr2	83782391	83801773	+	19382	320	ENSSSCG00000022661;	FCHO2
novel_circ_0003489	chr2	83796562	83801773	+	5211	228	ENSSSCG00000022661;	FCHO2
novel_circ_0003498	chr2	87512162	87517930	+	5768	292	ENSSSCG00000014094;	AGGF1
novel_circ_0003501	chr2	88675452	88679052	-	3600	324	ENSSSCG00000014101;	--
novel_circ_0003508	chr2	90152678	90166516	+	13838	457	ENSSSCG00000014114;	PAPD4
novel_circ_0003509	chr2	90158716	90166516	+	7800	181	ENSSSCG00000014114;	PAPD4
novel_circ_0003514	chr2	91206106	91230855	+	24749	112	ENSSSCG00000014126;	MSH3
novel_circ_0003522	chr2	92576699	92590171	+	13472	237	ENSSSCG00000025210;	--
novel_circ_0003530	chr2	98306658	98326796	-	20138	416	ENSSSCG00000014148;	TMEM161B
novel_circ_0002529	chr1	110525007	110538400	+	13393	168	ENSSSCG00000004524;	SMAD4
novel_circ_0002530	chr1	110525007	110548336	+	23329	353	ENSSSCG00000004524;	SMAD4
novel_circ_0002533	chr1	110525007	110561873	+	36866	213	ENSSSCG00000004524;	SMAD4
novel_circ_0002537	chr1	11314740	11319029	-	4289	288	ENSSSCG00000030535;	SNX9
novel_circ_0002538	chr1	114030307	114049837	-	19530	284	ENSSSCG00000004528;	MBD2
novel_circ_0002542	chr1	116733952	116748998	-	15046	271	ENSSSCG00000004537;	TXNL1
novel_circ_0002544	chr1	116747310	116748998	-	1688	271	ENSSSCG00000004537;	TXNL1
novel_circ_0002545	chr1	116898187	116900708	+	2521	89	ENSSSCG00000004538;	WDR7
novel_circ_0002546	chr1	116900619	116917868	+	17249	208	ENSSSCG00000004538;	WDR7
novel_circ_0002552	chr1	11849148	11915854	+	66706	256	n/a	--
novel_circ_0002556	chr1	119639316	119643524	-	4208	314	ENSSSCG00000029654;	--
novel_circ_0002563	chr1	124997044	125013992	-	16948	127	ENSSSCG00000004589;	RNF111
novel_circ_0002566	chr1	125143607	125147925	+	4318	306	ENSSSCG00000004592;	--
novel_circ_0002570	chr1	125219031	125219611	-	580	460	ENSSSCG00000004590;	--
novel_circ_0002575	chr1	127622339	127641705	+	19366	323	ENSSSCG00000026960;	ZNF280D
novel_circ_0002576	chr1	127997792	128023881	-	26089	397	ENSSSCG00000004602;	TEX9
novel_circ_0002577	chr1	127997792	128030115	-	32323	267	ENSSSCG00000004602;	TEX9
novel_circ_0002585	chr1	130193940	130219709	-	25769	293	ENSSSCG00000004614;	UNC13C
novel_circ_0002586	chr1	132216530	132221585	+	5055	186	ENSSSCG00000004618;	ARPP19
novel_circ_0002592	chr1	132962461	132969266	-	6805	289	ENSSSCG00000004626;	TMOD3
novel_circ_0002595	chr1	132995833	133000011	-	4178	357	ENSSSCG00000004626;	TMOD3
novel_circ_0002596	chr1	134518066	134536714	+	18648	120	ENSSSCG00000004635;	SPPL2A
novel_circ_0002607	chr1	134656767	134667697	+	10930	157	ENSSSCG00000004636;	TRPM7
novel_circ_0002608	chr1	134656767	134670263	+	13496	296	ENSSSCG00000004636;	TRPM7
novel_circ_0002611	chr1	134656767	134677703	+	20936	66	ENSSSCG00000004636;	TRPM7
novel_circ_0002613	chr1	134770023	134774718	-	4695	221	ENSSSCG00000004639;	USP8
novel_circ_0002617	chr1	134782800	134787969	-	5169	351	ENSSSCG00000004639;	USP8
novel_circ_0002646	chr1	141993841	141994380	+	539	226	ENSSSCG00000004693;	--
novel_circ_0002650	chr1	142576038	142578248	+	2210	538	n/a	--
novel_circ_0002670	chr1	145429098	145436055	+	6957	286	ENSSSCG00000004753;	INO80
novel_circ_0002676	chr1	146214622	146249488	-	34866	365	n/a	--
novel_circ_0002677	chr1	146236292	146245609	-	9317	217	ENSSSCG00000004782;	--
novel_circ_0002679	chr1	14699636	14752959	-	53323	194	n/a	--
novel_circ_0002756	chr1	195112532	195115065	+	2533	426	ENSSSCG00000027765;	FAM179B
novel_circ_0002757	chr1	195113988	195115065	+	1077	327	ENSSSCG00000027765;	FAM179B
novel_circ_0002768	chr1	202012271	202016291	-	4020	381	ENSSSCG00000005030;	NID2
novel_circ_0002803	chr1	21231836	21249088	-	17252	477	n/a	--
novel_circ_0002804	chr1	2150621	2238552	-	87931	270	n/a	--
novel_circ_0002815	chr1	227181486	227186649	-	5163	235	ENSSSCG00000005170;	DENND4C
novel_circ_0002819	chr1	227644105	227694491	-	50386	135	n/a	--
novel_circ_0002826	chr1	230999158	231003021	+	3863	307	ENSSSCG00000005183;	PSIP1
novel_circ_0002830	chr1	23262197	23266361	-	4164	173	ENSSSCG00000026681;	--
novel_circ_0002834	chr1	233195417	233196805	+	1388	168	ENSSSCG00000005191;	MPDZ
novel_circ_0002836	chr1	240860922	240879186	-	18264	292	ENSSSCG00000005198;	--
novel_circ_0002837	chr1	241875288	241903294	+	28006	201	ENSSSCG00000005205;	KIAA2026
novel_circ_0002869	chr1	249850890	249911706	-	60816	188	n/a	--
novel_circ_0002870	chr1	249850890	249918475	-	67585	493	n/a	--
novel_circ_0002880	chr1	254897496	254937077	-	39581	280	n/a	--
novel_circ_0002882	chr1	254898555	254937077	-	38522	355	n/a	--
novel_circ_0002883	chr1	254931585	254937077	-	5492	263	n/a	--
novel_circ_0002884	chr1	25510518	25589991	-	79473	367	n/a	--
novel_circ_0002888	chr1	25529965	25540318	-	10353	223	ENSSSCG00000004140;	VTA1
novel_circ_0002905	chr1	265966522	265969297	+	2775	341	ENSSSCG00000005346;	ZCCHC7
novel_circ_0002919	chr1	270329794	270347874	+	18080	398	ENSSSCG00000005388;	INVS
novel_circ_0002924	chr1	270471814	270476354	-	4540	433	ENSSSCG00000005389;	TEX10
novel_circ_0002932	chr1	278917339	278922241	+	4902	162	ENSSSCG00000005436;	RAD23B
novel_circ_0002940	chr1	2805467	2814551	-	9084	637	ENSSSCG00000004018;	AFDN
novel_circ_0002951	chr1	283102746	283111472	-	8726	305	ENSSSCG00000005459;	KIAA0368
novel_circ_0002955	chr1	283798122	283800217	-	2095	286	ENSSSCG00000005466;	PTBP3
novel_circ_0002979	chr1	297457503	297468840	+	11337	249	ENSSSCG00000023197;	--
novel_circ_0002990	chr1	300126111	300142568	-	16457	477	n/a	--
novel_circ_0002992	chr1	300139454	300142568	-	3114	418	ENSSSCG00000029169;	--
novel_circ_0002993	chr1	300139454	300151730	-	12276	160	ENSSSCG00000029169;	--
novel_circ_0002995	chr1	300390655	300398288	+	7633	327	ENSSSCG00000005604;	PBX3
novel_circ_0003003	chr1	304016473	304034811	-	18338	321	ENSSSCG00000005689;	FNBP1
novel_circ_0003012	chr1	306181495	306197451	-	15956	100	ENSSSCG00000005724;	SETX
novel_circ_0003020	chr1	307315008	307320696	-	5688	372	ENSSSCG00000005743;	VAV2
novel_circ_0003029	chr1	311422003	311466666	-	44663	192	n/a	--
novel_circ_0003032	chr1	32054761	32072573	+	17812	193	ENSSSCG00000004166;	AHI1
novel_circ_0003036	chr1	35488668	35489992	-	1324	392	ENSSSCG00000004196;	--
novel_circ_0003056	chr1	50514829	50517149	+	2320	224	ENSSSCG00000025941;	--
novel_circ_0003057	chr1	50514829	50518742	+	3913	206	ENSSSCG00000025941;	--
novel_circ_0003083	chr1	60924834	60932817	-	7985	289	ENSSSCG00000004293;	SNX14
novel_circ_0003083	chr1	60924834	60932819	-	7985	289	ENSSSCG00000004293;	SNX14
novel_circ_0003086	chr1	61006638	61007238	-	600	272	ENSSSCG00000004294;	SYNCRIP
novel_circ_0003087	chr1	61006638	61011614	-	4976	464	ENSSSCG00000004294;	SYNCRIP
novel_circ_0003088	chr1	62359383	62362228	+	2845	370	ENSSSCG00000025140;	ZNF292
novel_circ_0003093	chr1	63827195	63872257	-	45062	356	n/a	--
novel_circ_0003096	chr1	6464868	6486326	-	21458	260	ENSSSCG00000004029;	QKI
novel_circ_0003126	chr1	9393569	9397339	+	3770	303	ENSSSCG00000004048;	TCP1
novel_circ_0003135	chr1	96802616	96806044	-	3428	354	ENSSSCG00000004466;	TTK
novel_circ_0003138	chr1	97905978	97924771	+	18793	411	ENSSSCG00000004473;	--
novel_circ_0001736	chr15	107266813	107322566	+	55753	316	n/a	--
novel_circ_0001747	chr15	111984395	112007013	+	22618	399	n/a	--
novel_circ_0001748	chr15	112138367	112148920	-	10553	276	ENSSSCG00000016074;	--
novel_circ_0001749	chr15	112138367	112157900	-	19533	391	ENSSSCG00000016074;	--
novel_circ_0001758	chr15	115960372	116031233	-	70861	139	n/a	--
novel_circ_0001776	chr15	117690763	117703208	+	12445	114	ENSSSCG00000016114;	FAM117B
novel_circ_0001779	chr15	117863547	117880131	+	16584	383	n/a	--
novel_circ_0001791	chr15	119988763	120087629	+	98866	455	ENSSSCG00000016123;	--
novel_circ_0001795	chr15	120872320	120884747	-	12427	109	ENSSSCG00000016125;	INO80D
novel_circ_0001798	chr15	120976532	120990471	-	13939	82	ENSSSCG00000016127;	NDUFS1
novel_circ_0001811	chr15	124662047	124720160	-	58113	122	ENSSSCG00000022830;	KANSL1L
novel_circ_0001812	chr15	124693192	124720160	-	26968	142	ENSSSCG00000022830;	KANSL1L
novel_circ_0001825	chr15	131248909	131292628	+	43719	205	ENSSSCG00000016177;	XRCC5
novel_circ_0001827	chr15	131633788	131684607	-	50819	230	n/a	--
novel_circ_0001844	chr15	142019699	142021761	-	2062	133	ENSSSCG00000016243;	RHBDD1
novel_circ_0001852	chr15	145090621	145100618	+	9997	289	n/a	--
novel_circ_0001867	chr15	147864599	147866827	+	2228	81	ENSSSCG00000009432;	--
novel_circ_0001869	chr15	152228372	152229616	+	1244	250	ENSSSCG00000016339;	--
novel_circ_0001896	chr15	18728204	18730119	-	1915	420	ENSSSCG00000015692;	--
novel_circ_0001905	chr15	19321480	19326434	+	4954	212	n/a	--
novel_circ_0001911	chr15	28808654	28823242	+	14588	329	ENSSSCG00000030354;	MAP3K2
novel_circ_0001931	chr15	51629685	51636427	+	6742	229	ENSSSCG00000015777;	TRAPPC11
novel_circ_0001948	chr15	55433779	55440711	-	6932	163	ENSSSCG00000015818;	DDHD2
novel_circ_0001962	chr15	61777760	61782824	+	5064	185	ENSSSCG00000015844;	GSR
novel_circ_0001967	chr15	61883150	61892350	+	9200	202	ENSSSCG00000015845;	GTF2E2
novel_circ_0001973	chr15	66248255	66262027	-	13772	227	n/a	--
novel_circ_0001974	chr15	66249469	66262027	-	12558	96	n/a	--
novel_circ_0001975	chr15	66305629	66313450	+	7821	477	ENSSSCG00000015861;	WDR33
novel_circ_0001978	chr15	67043432	67049383	-	5951	289	ENSSSCG00000015867;	PRPF40A
novel_circ_0001980	chr15	67050144	67060363	-	10219	341	ENSSSCG00000015867;	PRPF40A
novel_circ_0001981	chr15	67051473	67060363	-	8890	276	ENSSSCG00000015867;	PRPF40A
novel_circ_0001982	chr15	67053050	67060363	-	7313	341	ENSSSCG00000015867;	PRPF40A
novel_circ_0001983	chr15	67058245	67060363	-	2118	165	ENSSSCG00000015867;	PRPF40A
novel_circ_0001989	chr15	73508751	73516910	-	8159	145	ENSSSCG00000015882;	BAZ2B
novel_circ_0001990	chr15	73509994	73516910	-	6916	307	ENSSSCG00000015882;	BAZ2B
novel_circ_0001994	chr15	73900097	73918954	+	18857	335	ENSSSCG00000015883;	MARCH7
novel_circ_0001997	chr15	75475655	75495281	+	19626	372	ENSSSCG00000015889;	TANK
novel_circ_0002014	chr15	85065638	85074988	+	9350	264	ENSSSCG00000015934;	PPIG
novel_circ_0002018	chr15	85315347	85326240	+	10893	190	ENSSSCG00000015939;	--
novel_circ_0002030	chr15	86591591	86671532	-	79941	67	ENSSSCG00000015944;	TLK1
novel_circ_0002032	chr15	86607063	86671532	-	64469	380	ENSSSCG00000015944;	TLK1
novel_circ_0002034	chr15	86614284	86671532	-	57248	191	ENSSSCG00000015944;	TLK1
novel_circ_0002037	chr15	86622618	86671532	-	48914	336	ENSSSCG00000015944;	TLK1
novel_circ_0002038	chr15	86637916	86671532	-	33616	260	ENSSSCG00000015944;	TLK1
novel_circ_0002039	chr15	86639051	86671532	-	32481	191	ENSSSCG00000015944;	TLK1
novel_circ_0002044	chr15	87922245	87929434	+	7189	463	ENSSSCG00000015958;	PDK1
novel_circ_0002053	chr15	93776941	93779427	+	2486	347	n/a	--
novel_circ_0002061	chr15	96574579	96577576	+	2997	230	ENSSSCG00000016009;	ITGA4
novel_circ_0002065	chr15	98126306	98210102	+	83796	294	n/a	--
novel_circ_0005500	chr9	101484690	101486805	-	2115	103	ENSSSCG00000026353;	--
novel_circ_0005515	chr9	112775689	112778058	-	2369	343	ENSSSCG00000015410;	PHTF2
novel_circ_0005535	chr9	115691138	115703772	+	12634	59	ENSSSCG00000029082;	KMT2E
novel_circ_0005538	chr9	115697944	115699492	+	1548	249	ENSSSCG00000029082;	KMT2E
novel_circ_0005549	chr9	11795660	11801305	+	5645	336	ENSSSCG00000014868;	EMSY
novel_circ_0005559	chr9	120394454	120399224	-	4770	330	ENSSSCG00000015455;	CUL1
novel_circ_0005565	chr9	126101168	126105141	-	3973	264	n/a	--
novel_circ_0005570	chr9	127853330	127854347	-	1017	347	ENSSSCG00000015498;	RC3H1
novel_circ_0005576	chr9	128129180	128191259	+	62079	336	ENSSSCG00000015499;	--
novel_circ_0005602	chr9	13299240	13319023	-	19783	165	ENSSSCG00000014882;	RSF1
novel_circ_0005604	chr9	13315284	13319023	-	3739	207	ENSSSCG00000014882;	RSF1
novel_circ_0005608	chr9	133341201	133344356	-	3155	321	ENSSSCG00000015531;	--
novel_circ_0005613	chr9	135417866	135424815	+	6949	97	ENSSSCG00000015543;	CACNA1E
novel_circ_0005625	chr9	138853941	138885004	+	31063	197	ENSSSCG00000015569;	SWT1
novel_circ_0005626	chr9	139383663	139464306	+	80643	398	n/a	--
novel_circ_0005630	chr9	140014052	140018950	+	4898	276	ENSSSCG00000015577;	C1orf27
novel_circ_0005641	chr9	143476416	143491288	-	14872	256	ENSSSCG00000015590;	FLVCR1
novel_circ_0005647	chr9	144090433	144093904	-	3471	299	ENSSSCG00000015599;	PPP2R5A
novel_circ_0005662	chr9	149820721	149830454	+	9733	120	n/a	--
novel_circ_0005665	chr9	150621075	150667131	-	46056	98	n/a	--
novel_circ_0005671	chr9	22123761	22133076	-	9315	105	ENSSSCG00000014913;	-
novel_circ_0005680	chr9	22402297	22410483	-	8186	328	ENSSSCG00000014915;	--
novel_circ_0005684	chr9	23112747	23162184	+	49437	221	ENSSSCG00000024272;	--
novel_circ_0005702	chr9	31863847	31878919	-	15072	297	ENSSSCG00000014970;	MTMR2
novel_circ_0005710	chr9	36992573	36994874	+	2301	100	ENSSSCG00000027529;	BIRC2
novel_circ_0005714	chr9	37819878	37841000	-	21122	473	n/a	--
novel_circ_0005715	chr9	38389523	38420790	+	31267	215	n/a	--
novel_circ_0005723	chr9	40572084	40573450	+	1366	162	ENSSSCG00000029198;	CUL5
novel_circ_0005724	chr9	40572084	40576066	+	3982	124	ENSSSCG00000029198;	CUL5
novel_circ_0005729	chr9	40746630	40763532	-	16902	202	ENSSSCG00000025606;	--
novel_circ_0005733	chr9	41145063	41152151	+	7088	190	ENSSSCG00000023913;	--
novel_circ_0005751	chr9	51522098	51524042	+	1944	227	ENSSSCG00000015115;	CBL
novel_circ_0005773	chr9	7122452	7137030	+	14578	281	ENSSSCG00000014794;	NUP98
novel_circ_0005776	chr9	71420668	71421406	-	738	324	ENSSSCG00000015283;	PIK3C2B
novel_circ_0005780	chr9	72670796	72674834	-	4038	359	ENSSSCG00000022398;	NUCKS1
novel_circ_0005781	chr9	72670796	72679278	-	8482	162	ENSSSCG00000022398;	NUCKS1
novel_circ_0005782	chr9	72672013	72674834	-	2821	343	ENSSSCG00000022398;	NUCKS1
novel_circ_0005783	chr9	72672013	72679278	-	7265	315	ENSSSCG00000022398;	NUCKS1
novel_circ_0005784	chr9	7316505	7323391	+	6886	384	ENSSSCG00000014800;	RNF121
novel_circ_0005788	chr9	74477173	74479153	+	1980	168	ENSSSCG00000028674;	CR2
novel_circ_0005789	chr9	74478431	74479153	+	722	345	ENSSSCG00000028674;	CR2
novel_circ_0005802	chr9	78882582	78889668	-	7086	240	ENSSSCG00000015313;	KRIT1
novel_circ_0005824	chr9	8237834	8242946	-	5112	129	ENSSSCG00000014820;	FCHSD2
novel_circ_0005826	chr9	8237834	8263976	-	26142	206	ENSSSCG00000014820;	FCHSD2
novel_circ_0005850	chr9	97012312	97084931	-	72619	218	ENSSSCG00000015368;	HDAC9
novel_circ_0005212	chr8	1048081	1056670	+	8589	235	n/a	--
novel_circ_0005223	chr8	11361729	11373743	-	12014	380	ENSSSCG00000029227;	LDB2
novel_circ_0005228	chr8	118376129	118385149	-	9020	321	ENSSSCG00000009128;	AP1AR
novel_circ_0005230	chr8	120604792	120700114	-	95322	76	n/a	--
novel_circ_0005231	chr8	120759222	120760088	-	866	314	ENSSSCG00000009142;	SEC24B
novel_circ_0005234	chr8	120767275	120768132	-	857	175	ENSSSCG00000009142;	SEC24B
novel_circ_0005242	chr8	12379708	12409262	-	29554	609	n/a	--
novel_circ_0005245	chr8	123891645	123893742	-	2097	300	ENSSSCG00000024168;	AIMP1
novel_circ_0005253	chr8	124913147	124953169	+	40022	214	ENSSSCG00000022365;	--
novel_circ_0005295	chr8	143316893	143319426	+	2533	303	ENSSSCG00000009230;	WDFY3
novel_circ_0005307	chr8	146890663	146892955	+	2292	340	ENSSSCG00000009256;	ANTXR2
novel_circ_0005307	chr8	146890665	146892955	+	2292	340	ENSSSCG00000009256;	ANTXR2
novel_circ_0005312	chr8	147991676	148006263	+	14587	358	ENSSSCG00000027722;	--
novel_circ_0005317	chr8	19208009	19225663	+	17654	309	ENSSSCG00000023001;	CCDC149
novel_circ_0005339	chr8	32694463	32695547	-	1084	253	ENSSSCG00000023112;	PDS5A
novel_circ_0005351	chr8	33317025	33354941	+	37916	422	ENSSSCG00000022168;	APBB2
novel_circ_0005354	chr8	3341343	3348457	+	7114	427	ENSSSCG00000027349;	TBC1D14
novel_circ_0005360	chr8	39363972	39368167	+	4195	522	n/a	--
novel_circ_0005363	chr8	40321066	40334860	+	13794	287	ENSSSCG00000008821;	SLAIN2
novel_circ_0005364	chr8	40321066	40343610	+	22544	78	ENSSSCG00000008821;	SLAIN2
novel_circ_0005373	chr8	41183978	41216093	+	32115	226	ENSSSCG00000008831;	DCUN1D4
novel_circ_0005375	chr8	413583	440597	+	27014	207	ENSSSCG00000008682;	WHSC1
novel_circ_0005376	chr8	41671943	41677107	-	5164	231	ENSSSCG00000028733;	USP46
novel_circ_0005380	chr8	435391	440597	+	5206	471	ENSSSCG00000008682;	WHSC1
novel_circ_0005386	chr8	46580335	46586348	+	6013	205	ENSSSCG00000030504;	--
novel_circ_0005401	chr8	58262344	58263173	-	829	56	ENSSSCG00000022283;	CEP135
novel_circ_0005408	chr8	58350411	58366177	-	15766	134	ENSSSCG00000023269;	EXOC1
novel_circ_0005414	chr8	58763893	58783562	+	19669	585	n/a	--
novel_circ_0005429	chr8	73375717	73382639	-	6922	198	ENSSSCG00000024592;	ANKRD17
novel_circ_0005433	chr8	75358317	75361182	-	2865	307	ENSSSCG00000008969;	RCHY1
novel_circ_0005436	chr8	75774298	75779107	-	4809	210	ENSSSCG00000008974;	SDAD1
novel_circ_0005440	chr8	76896145	76900030	-	3885	435	ENSSSCG00000008987;	CCNI
novel_circ_0005443	chr8	77450886	77455389	-	4503	395	ENSSSCG00000008989;	CNOT6L
novel_circ_0005446	chr8	80044191	80053480	+	9289	180	ENSSSCG00000009007;	--
novel_circ_0005450	chr8	80945068	80945458	+	390	300	ENSSSCG00000009012;	TMEM154
novel_circ_0005459	chr8	85952804	85981573	-	28769	382	ENSSSCG00000009029;	ARHGAP10
novel_circ_0005472	chr8	88543730	88544126	+	396	288	ENSSSCG00000009042;	OTUD4
novel_circ_0005474	chr8	89343633	89344386	-	753	332	ENSSSCG00000009047;	SMARCA5
novel_circ_0005481	chr8	91902448	91997361	-	94913	538	n/a	--
novel_circ_0005483	chr8	93220584	93221946	-	1362	282	ENSSSCG00000009061;	NAA15
novel_circ_0005490	chr8	93287562	93308596	-	21034	490	ENSSSCG00000009061;	NAA15
novel_circ_0005491	chr8	93287562	93308599	-	21037	493	ENSSSCG00000009061;	NAA15
novel_circ_0000039	GL893195.1	14363	17476	-	3113	493	ENSSSCG00000022237;	SUSD3
