# Supplementary material for: Circular RNA expression profile of spleen in a Clostridium perfringens type C‐induced piglet model of necrotizing enteritis
Source: FEBS Open Bio. 2018 Sep 17;8(10):1722–32. doi: 10.1002/2211-5463.12512 (PMC6168697; doi:10.1002/2211-5463.12512)
Supplement: Supplementary file 2 — Table S2. Primers for the selected circRNA and cytokine genes. [file FEB4-8-1722-s002.xls]

## Sheet: primer
circRNA name	Forword (5‘-3’)	Reverse (5‘-3’)	Tm (℃)	Product (bp)	Usage
novel_circ_0004498	GGTGGTGCTGGTAAAAGAGAC	GTTACAACCATTCCGTGCCA	59	213	RT-qPCR
novel_circ_0001982	CTCGGCAGGGGTTTTAAGAT	ACAAAGGAGGAAGCAAAGCA	58	159	RT-qPCR
novel_circ_0005626	GGGCTCAGACATTCTTCGAC	TCCTCATTCTTGCTGGGTCT	60	183	RT-qPCR
novel_circ_0000627	CGTAGACATCCATCTCTCCTTGA	GTATTGACCGAGACAGCTACA	59	151	RT-qPCR
novel_circ_0003399	AAATCAACGAACTGCCCACA	TCTCAATCTTGTCCCAGGGC	58	151	RT-qPCR
novel_circ_0004292	AAATTGTGGGACCAGTCCAG	AGCTCAGTGCAGCCATTACA	60	220	RT-qPCR
Gene name	Accession number	Forword (5‘-3’)	Reverse (5‘-3’)	Tm (℃)	Product (bp)	Usage
IFN-γ	NM_213948.1	CCAGGCCATTCAAAGGAGCA	AGTCTGACTTCTCTTCCGCTT	58	214	RT-qPCR
IL-1β	XM_021085847.1	TTTCTCTGGACCCAAAGGAGG	TGGCGGGTTCAGGTACTATG	59	208	RT-qPCR
IL-6	NM_214399.1	TGTCCACTGGGCACATAACT	ATCTTCAAGCCGTGTAGCCA	58	220	RT-qPCR
IL-8	NM_213867.1	TGGACCCCAAGGAAAAGTGG	CCAGCACAGGAATGAGGCAT	60	185	RT-qPCR
TNF-α	NM_214022.1	TAAGGGCTGCCTTGGTTCAG	GAGGTTCAGCGATGTAGCGA	59	185	RT-qPCR
IL-10	NM_214041.1	GGGAAACCCTGCTGTACCTC	TGAACACCATAGGGCACACC	60	184	RT-qPCR
IL-4	NM_214123.1	ACACAAGTGCGACATCACCT	GTTCCTGTCAAGTCCGCTCA	59	217	RT-qPCR
IFN-α	NM_001166318.1	TCAACTCTCCTCACGGTCCT	ATGGCTTGAGCCTTCTGGAC	58	218	RT-qPCR
ACTB (actin beta)	XM_003124280.5	AGGCGGACTGTTAGTTGCAT	TGTCACCTTCACCGTTCCAG	59	187	RT-qPCR
