# Supplementary material for: Circular RNA expression profile of spleen in a Clostridium perfringens type C‐induced piglet model of necrotizing enteritis
Source: FEBS Open Bio. 2018 Sep 17;8(10):1722–32. doi: 10.1002/2211-5463.12512 (PMC6168697; doi:10.1002/2211-5463.12512)
Supplement: Supplementary file 3 — Table S3. miRNA–circRNA network. [file FEB4-8-1722-s003.xls]

## Sheet: 3-1 conservative property
Name	Species	Accession number	miRNA	Mature sequence
miR-185	pig	MIMAT0007759	ssc-miR-185	UGGAGAGAAAGGCAGUUCCUGA
	human	MIMAT0000455	hsa-miR-185	UGGAGAGAAAGGCAGUUCCUGA
	house mouse	MIMAT0000214	mmu-miR-185	UGGAGAGAAAGGCAGUUCCUGA
	cattle	MIMAT0009247	bta-miR-185	UGGAGAGAAAGGCAGUUCCUGA
miR-424-5p	pig	MIMAT0013920	ssc-miR-424-5p	CAGCAGCAAUUCAUGUUUUGAA
	human	MIMAT0001341	hsa-miR-424-5p	CAGCAGCAAUUCAUGUUUUGAA
	house mouse	——	——	——
	cattle	MIMAT0013593	bta-miR-424-5p	CAGCAGCAAUUCAUGUUUUGA
miR-15a	pig	MIMAT0007753	ssc-miR-15a	UAGCAGCACAUAAUGGUUUGU
	human	MIMAT0000068	hsa-miR-15a	UAGCAGCACAUAAUGGUUUGUG
	house mouse	MIMAT0000526	mmu-miR-15a	UAGCAGCACAUAAUGGUUUGUG
	cattle	MIMAT0004334	bta-miR-15a	UAGCAGCACAUAAUGGUUUGU
miR-15b	pig	MIMAT0002125	ssc-miR-15b	UAGCAGCACAUCAUGGUUUACA
	human	MIMAT0000417	hsa-miR-15b	UAGCAGCACAUCAUGGUUUACA
	house mouse	MIMAT0000124	mmu-miR-15b	UAGCAGCACAUCAUGGUUUACA
	cattle	MIMAT0003792	bta-miR-15b	UAGCAGCACAUCAUGGUUUACA
miR-16	pig	MIMAT0007754	ssc-miR-16	UAGCAGCACGUAAAUAUUGGCG
	human	MIMAT0000069	hsa-miR-16	UAGCAGCACGUAAAUAUUGGCG
	house mouse	MIMAT0000527	mmu-miR-16	UAGCAGCACGUAAAUAUUGGCG
	cattle	MIMAT0003525	bta-miR-16	UAGCAGCACGUAAAUAUUGGC
miR-29a	pig	MIMAT0013870	ssc-miR-29a	CUAGCACCAUCUGAAAUCGGUUA
	human	MIMAT0000086	hsa-miR-29a	UAGCACCAUCUGAAAUCGGUUA
	house mouse	MIMAT0000535	mmu-miR-29a	UAGCACCAUCUGAAAUCGGUUA
	cattle	MIMAT0003518	bta-miR-29a	CUAGCACCAUCUGAAAUCGGUUA
miR-29b	pig	MIMAT0002137	ssc-miR-29b	UAGCACCAUUUGAAAUCAGUGUU
	human	MIMAT0000100	hsa-miR-29b	UAGCACCAUUUGAAAUCAGUGUU
	house mouse	MIMAT0000127	mmu-miR-29b	UAGCACCAUUUGAAAUCAGUGUU
	cattle	MIMAT0003828	bta-miR-29b	UAGCACCAUUUGAAAUCAGUGUU
miR-29c	pig	MIMAT0002166	ssc-miR-29c	UAGCACCAUUUGAAAUCGGUUA
	human	MIMAT0000681	hsa-miR-29c	UAGCACCAUUUGAAAUCGGUUA
	house mouse	MIMAT0000536	mmu-miR-29c	UAGCACCAUUUGAAAUCGGUUA
	cattle	MIMAT0003829	bta-miR-29c	UAGCACCAUUUGAAAUCGGUUA
miR-497	pig	MIMAT0013926	ssc-miR-497	CAGCAGCACACUGUGGUUUGU
	human	MIMAT0002820	hsa-miR-497	CAGCAGCACACUGUGGUUUGU
	house mouse	MIMAT0003453	mmu-miR-497	CAGCAGCACACUGUGGUUUGUA
	cattle	MIMAT0004343	bta-miR-497	CAGCAGCACACUGUGGUUUGUA
miR-195	pig	MIMAT0013928	ssc-miR-195	UAGCAGCACAGAAAUAUUGGC
	human	MIMAT0000461	hsa-miR-195	UAGCAGCACAGAAAUAUUGGC
	house mouse	MIMAT0000225	mmu-miR-195	UAGCAGCACAGAAAUAUUGGC
	cattle	MIMAT0004335	bta-miR-195	UAGCAGCACAGAAAUAUUGGCA
miR-301	pig	MIMAT0002138	ssc-miR-301	CAGUCCAAUAGUAUUGUCAAAGC
	human	MIMAT0000688	hsa-miR-301	CAGUGCAAUAGUAUUGUCAAAGC
	house mouse	MIMAT0000379	mmu-miR-301	CAGUGCAAUAGUAUUGUCAAAGC
	cattle	MIMAT0009276	bta-miR-301	CAGUGCAAUAGUAUUGUCAAAGCAU
miR-490-3p	pig	MIMAT0022960	ssc-miR-490-3p	CAACCUGGAGGACUCCAUGCUG
	human	MIMAT0002806	hsa-miR-490-3p	CAACCUGGAGGACUCCAUGCUG
	house mouse	MIMAT0003780	mmu-miR-490-3p	CAACCUGGAGGACUCCAUGCUG
	cattle	——	——	——
miR-138	pig	MIMAT0025363	ssc-miR-138	AGCUGGUGUUGUGAAUCAGGC
	human	MIMAT0000430	hsa-miR-138	AGCUGGUGUUGUGAAUCAGGCCG
	house mouse	MIMAT0000150	mmu-miR-138	AGCUGGUGUUGUGAAUCAGGCCG
	cattle	MIMAT0003813	bta-miR-138	AGCUGGUGUUGUGAAUCAGGCCG
miR-125a	pig	MIMAT0013897	ssc-miR-125a	UCCCUGAGACCCUUUAACCUGUG
	human	MIMAT0000443	hsa-miR-125a	UCCCUGAGACCCUUUAACCUGUGA
	house mouse	MIMAT0000135	mmu-miR-125a	UCCCUGAGACCCUUUAACCUGUGA
	cattle	MIMAT0003538	bta-miR-125a	UCCCUGAGACCCUUUAACCUGUG
miR-125b	pig	MIMAT0002120	ssc-miR-125b	UCCCUGAGACCCUAACUUGUGA
	human	MIMAT0000423	hsa-miR-125b	UCCCUGAGACCCUAACUUGUGA
	house mouse	MIMAT0000136	mmu-miR-125b	UCCCUGAGACCCUAACUUGUGA
	cattle	MIMAT0003539	bta-miR-125b	UCCCUGAGACCCUAACUUGUGA
miR-370	pig	MIMAT0025373	ssc-miR-370	GCCUGCUGGGGUGGAACCUGGU
	human	MIMAT0000722	hsa-miR-370	GCCUGCUGGGGUGGAACCUGGU
	house mouse	MIMAT0001095	mmu-miR-370	GCCUGCUGGGGUGGAACCUGGU
	cattle	MIMAT0009300	bta-miR-370	GCCUGCUGGGGUGGAACCUGGU
miR-423-5p	pig	MIMAT0013880	ssc-miR-423-5p	UGAGGGGCAGAGAGCGAGACUUU
	human	MIMAT0004748	hsa-miR-423-5p	UGAGGGGCAGAGAGCGAGACUUU
	house mouse	MIMAT0004825	mmu-miR-423-5p	UGAGGGGCAGAGAGCGAGACUUU
	cattle	MIMAT0012537	bta-miR-423-5p	UGAGGGGCAGAGAGCGAGACUUU
miR-17-3p	pig	MIMAT0015268	ssc-miR-17-3p	ACUGCAGUGAAGGCACUUGUAG
	human	MIMAT0000071	hsa-miR-17-3p	ACUGCAGUGAAGGCACUUGUAG
	house mouse	MIMAT0000650	mmu-miR-17-3p	ACUGCAGUGAGGGCACUUGUAG
	cattle	MIMAT0003816	bta-miR-17-3p	ACUGCAGUGAAGGCACUUGU
miR-146a-3p	pig	MIMAT0017971	ssc-miR-146a-3p	CCUGUGAAGUUUAGUUCUUCAG
	human	MIMAT0004608	hsa-miR-146a-3p	CCUCUGAAAUUCAGUUCUUCAG
	house mouse	MIMAT0016989	mmu-miR-146a-3p	CCUGUGAAAUUCAGUUCUUCAG
	cattle	——	——	——
miR-491	pig	MIMAT0020592	ssc-miR-491	AGUGGGGAACCCUUCCAUGAGG
	human	MIMAT0002807	hsa-miR-491	AGUGGGGAACCCUUCCAUGAGG
	house mouse	MIMAT0003486	mmu-miR-491	AGUGGGGAACCCUUCCAUGAGG
	cattle	MIMAT0009332	bta-miR-491	AGUGGGGAACCCUUCCAUGAGG
miR-26a	pig	MIMAT0002135	ssc-miR-26a	UUCAAGUAAUCCAGGAUAGGCU
	human	MIMAT0000082	hsa-miR-26a	UUCAAGUAAUCCAGGAUAGGCU
	house mouse	MIMAT0000533	mmu-miR-26a	UUCAAGUAAUCCAGGAUAGGCU
	cattle	MIMAT0003516	bta-miR-26a	UUCAAGUAAUCCAGGAUAGGCU
miR-378	pig	MIMAT0013868	ssc-miR-378	ACUGGACUUGGAGUCAGAAGGC
	human	MIMAT0000732	hsa-miR-378	ACUGGACUUGGAGUCAGAAGGC
	house mouse	MIMAT0003151	mmu-miR-378	ACUGGACUUGGAGUCAGAAGG
	cattle	MIMAT0009305	bta-miR-378	ACUGGACUUGGAGUCAGAAGGC
miR-205	pig	MIMAT0002146	ssc-miR-205	UCCUUCAUUCCACCGGAGUCUG
	human	MIMAT0000266	hsa-miR-205	UCCUUCAUUCCACCGGAGUCUG
	house mouse	MIMAT0000238	mmu-miR-205	UCCUUCAUUCCACCGGAGUCUG
	cattle	MIMAT0003545	bta-miR-205	UCCUUCAUUCCACCGGAGUCUG
miR-30a-5p	pig	MIMAT0010193	ssc-miR-30a-5p	UGUAAACAUCCUCGACUGGAAG
	human	MIMAT0000087	hsa-miR-30a-5p	UGUAAACAUCCUCGACUGGAAG
	house mouse	MIMAT0000128	mmu-miR-30a-5p	UGUAAACAUCCUCGACUGGAAG
	cattle	MIMAT0003841	bta-miR-30a-5p	UGUAAACAUCCUCGACUGGAAGCU
miR-30b-5p	pig	MIMAT0007756	ssc-miR-30b-5p	UGUAAACAUCCUACACUCAGCU
	human	MIMAT0000420	hsa-miR-30b-5p	UGUAAACAUCCUACACUCAGCU
	house mouse	MIMAT0000130	mmu-miR-30b-5p	UGUAAACAUCCUACACUCAGCU
	cattle	MIMAT0003547	bta-miR-30b-5p	UGUAAACAUCCUACACUCAGCU
miR-30c-5p	pig	MIMAT0002167	ssc-miR-30c-5p	UGUAAACAUCCUACACUCUCAGC
	human	MIMAT0000244	hsa-miR-30c-5p	UGUAAACAUCCUACACUCUCAGC
	house mouse	MIMAT0000514	mmu-miR-30c-5p	UGUAAACAUCCUACACUCUCAGC
	cattle	——	——	——
miR-30d	pig	MIMAT0013871	ssc-miR-30d	UGUAAACAUCCCCGACUGGAAGCU
	human	MIMAT0000245	hsa-miR-30d	UGUAAACAUCCCCGACUGGAAG
	house mouse	MIMAT0000515	mmu-miR-30d	UGUAAACAUCCCCGACUGGAAG
	cattle	MIMAT0003533	bta-miR-30d	UGUAAACAUCCCCGACUGGAAGCU
miR-30e-5p	pig	MIMAT0013872	ssc-miR-30e-5p	UGUAAACAUCCUUGACUGGAAGCU
	human	MIMAT0000692	hsa-miR-30e-5p	UGUAAACAUCCUUGACUGGAAG
	house mouse	MIMAT0000248	mmu-miR-30e-5p	UGUAAACAUCCUUGACUGGAAG
	cattle	MIMAT0003799	bta-miR-30e-5p	UGUAAACAUCCUUGACUGGAAGCU
miR-505	pig	MIMAT0013961	ssc-miR-505	UCAACACUUGCUGGUUUCCUCU
	human	MIMAT0002876	hsa-miR-505	CGUCAACACUUGCUGGUUUCCU
	house mouse	MIMAT0003513	mmu-miR-505	CGUCAACACUUGCUGGUUUUCU
	cattle	MIMAT0009341	bta-miR-505	CGUCAACACUUGCUGGUUUCCU
miR-139-3p	pig	MIMAT0022921	ssc-miR-139-3p	UGGAGACGCGGCCCUGUUGGAGU
	human	MIMAT0004552	hsa-miR-139-3p	UGGAGACGCGGCCCUGUUGGAGU
	house mouse	MIMAT0004662	mmu-miR-139-3p	UGGAGACGCGGCCCUGUUGGAG
	cattle	——	——	——
miR-18a	pig	MIMAT0002161	ssc-miR-18a	UAAGGUGCAUCUAGUGCAGAUA
	human	MIMAT0000072	hsa-miR-18a	UAAGGUGCAUCUAGUGCAGAUAG
	house mouse	MIMAT0000528	mmu-miR-18a	UAAGGUGCAUCUAGUGCAGAUAG
	cattle	MIMAT0003526	bta-miR-18a	UAAGGUGCAUCUAGUGCAGAUA
miR-18b	pig	MIMAT0020585	ssc-miR-18b	UAAGGUGCAUCUAGUGCAGUUAG
	human	MIMAT0001412	hsa-miR-18b	UAAGGUGCAUCUAGUGCAGUUAG
	house mouse	MIMAT0004858	mmu-miR-18b	UAAGGUGCAUCUAGUGCUGUUAG
	cattle	MIMAT0003517	bta-miR-18b	UAAGGUGCAUCUAGUGCAGUUA
miR-299	pig	MIMAT0015712	ssc-miR-299	AUGGUUUACCGUCCCACAUAC
	human	MIMAT0002890	hsa-miR-299	UGGUUUACCGUCCCACAUACAU
	house mouse	MIMAT0000377	mmu-miR-299	UGGUUUACCGUCCCACAUACAU
	cattle	MIMAT0009274	bta-miR-299	UGGUUUACCGUCCCACAUACAU
miR-582	pig	MIMAT0037466	ssc-miR-582	UACAGUUGUUCAACCAGUUACU
	human	MIMAT0003247	hsa-miR-582	UUACAGUUGUUCAACCAGUUACU
	house mouse	MIMAT0005291	mmu-miR-582	AUACAGUUGUUCAACCAGUUAC
	cattle	MIMAT0009351	bta-miR-582	UUACAGUUGUUCAACCAGUUACU

## Sheet: 3-2 infectious diseases
miRNA ID	disease	paper	disease	paper	disease	paper	disease	paper
miR-185	respiratory disease	Circulating MicroRNAs in Serum from Cattle Challenged with Bovine Viral Diarrhea Virus	hepatitis C virus infection	Original Research: Analysis of hepatic microRNA alterations in response to hepatitis B virus infectionand pegylated interferon alpha-2a treatment	liver fibrosis	Potentials of the elevated circulating miR-185 level as a biomarker for early diagnosis of HBV-related liver fibrosis	hepatitis C virus infection	MicroRNAs regulate the immunometabolic response to viral infection in the liver
miR-424-5p	borna disease virus	Identification and bioinformatic analysis of dysregulated microRNAs in human oligodendroglial cells infected with borna disease virus
miR-15b	HIV1 infection	Morphine Treatment of Human Monocyte-Derived Macrophages Induces Differential miRNA and Protein Expression: Impact on Inflammation and Oxidative Stress in the Central Nervous System	Murine Gammaherpesvirus 68	Identification and Analysis of Expression of Novel MicroRNAs of Murine Gammaherpesvirus 68	inflammation	Dual functions of ginsenosides in protecting human endothelial cells against influenza H9N2-induced inflammation and apoptosis
miR-16	Bacterial Infection	miR-15a/16 Regulates Macrophage Phagocytosis after Bacterial Infection
miR-29b	bovine viral diarrhoea virus replication	Lentivirus-mediated Bos taurus bta-miR-29b overexpression interferes with bovine viral diarrhoea virus replication and viral infection-related autophagy by directly targeting ATG14 and ATG9A in Madin-Darby bovine kidney cells	vibriosis	Tetraodon nigroviridis: A model of Vibrio parahaemolyticus infection
miR-497	tuberculosis	Sequence comparison of six human microRNAs genes between tuberculosis patients and healthy individuals	papillomavirus infection	Alteration of microRNA profiles in squamous cell carcinoma of the head and neck cell lines by human papillomavirus.
miR-15a	sepsis and systemic inflammatory response syndrome (SIRS)	Evidence for serum miR-15a and miR-16 levels as biomarkers that distinguish sepsis from systemic inflammatory response syndrome in human subjects	Bacterial Infection	miR-15a/16 Regulates Macrophage Phagocytosis after Bacterial Infection	Porcine Circovirus Type 2	Involvement of miR-15a in G0/G1 Phase Cell Cycle Arrest Induced by Porcine Circovirus Type 2 Replication
miR-195	Helicobacter pylori	Expression of MicroRNA in Host Cells Infected with Helicobacter pylori	septic patients	Serum miR-195: function as a potential diagnostic biomarker in Chinese septic patients	chronic infection and inflammation	Mechanisms and Therapeutic Strategies of Chronic Infection and Inflammation-Associated Hepatocellular Carcinoma
miR-29c	HCV infection	MiR-29c inhibits HCV replication via activation of type I IFN response by targeting STAT3 in JFH-1-infected Huh7 cells	HCV infection	miR-29c targets TNFAIP3, inhibits cell proliferation and induces apoptosis in hepatitis B virus-related hepatocellular carcinoma	immune	MicroRNA-29 in the adaptive immune system: setting the threshold
miR-301	HCV infection	MicroRNA Expression Profiling in HCV-Infected Human Hepatoma Cells Identifies Potential Anti-Viral Targets Induced by Interferon-alpha
miR-490-3p	HBV-related hepatocellular carcinoma	Reduced miR-490-3p expression is associated with poor prognosis of Helicobacter pylori induced gastric cancer
miR-138	HBV infection	Identification of deregulated miRNAs and their targets in hepatitis B virus-associated hepatocellular carcinoma	herpes simplex virus infection	A Neuron-Specific Host MicroRNA Targets Herpes Simplex Virus-1 ICP0 Expression and Promotes Latency	human cytomegalovirus infection	miR-138 promotes migration and tube formation of human cytomegalovirus-infected endothelial cells through the SIRT1/p-STAT3 pathway
miR-125b	porcine Salmonella infection	The regulation roles of miR-125b, miR-221 and miR-27b in porcine Salmonella infection signalling pathway
miR-125a	gastrointestinal disease	Regulatory role of microRNA in mesenteric lymph nodes after &ITSalmonella&IT Typhimurium infection	African swine fever virus infection	Differential expression of porcine microRNAs in African swine fever virus infected pigs: a proof-of-concept study	Candida albicans infection	Regulation of miRNA Transcription in Macrophages in Response to Candida albicans
miR-370	Japanese encephalitis virus infection	miR-370 mimic inhibits replication of Japanese encephalitis virus in glioblastoma cells	Helicobacter pylori infection	FoxM1 is Overexpressed in Helicobacter pylori-Induced Gastric Carcinogenesis and Is Negatively Regulated by miR-370	enterovirus 71 infection	miR-146a and miR-370 coordinate enterovirus 71-induced cell apoptosis through targeting SOS1 and GADD45
miR-423-5p	Bovine Viral Diarrhea Virus infection	Circulating MicroRNAs in Serum from Cattle Challenged with Bovine Viral Diarrhea Virus	Mycoplasma bovis infection	Association of MicroRNAs with Antibody Response to Mycoplasma bovis in Beef Cattle
miR-17-3p	Invasive Candida Infection	MicroRNA Expression Profiling of Human Respiratory Epithelium Affected by Invasive Candida Infection	HCV infection	Connecting rules from paired miRNA and mRNA expression data sets of HCV patients to detect both inverse and positive regulatory relationships
miR-146a-3p	inflammation	Antiphospholipid antibody-induced miR-146a-3p drives trophoblast interleukin-8 secretion through activation of Toll-like receptor 8
miR-491	H1N1 Influenza A Virus	Cellular MicroRNAs Inhibit Replication of the H1N1 Influenza A Virus in Infected Cells	HCV-infection	Alterations in microRNA expression profile in HCV-infected hepatoma cells: Involvement of miR-491 in regulation of HCV replication via the PI3 kinase/Akt pathway	enterovirus 71 infection	Prediction of signaling pathways involved in enterovirus 71 infection by algorithm analysis based on miRNA profiles and their target genes
miR-26a	Chronic HIV-1 infection	Unique microRNA expression in the colonic mucosa during chronic HIV-1 infection	Porcine reproductive and respiratory syndrome virus	Porcine reproductive and respiratory syndrome virus suppresses post-transcriptionally the protein expression of IFN-beta by upregulating cellular microRNAs in porcine alveolar macrophages in vitro	Staphylococcus aureus (MRSA)	Hemoxygenase-1 deficiency exacerbates methicillin resistant Staphylococcus aureus (MRSA) mediated pleural mesothelial barrier dysfunction via miR-26a induction
miR-29a	HIV1 infection	The role of miR-29a in HIV-1 replication and latency	tuberculous	Mir-29a expressions in peripheral blood mononuclear cell and cerebrospinal fluid: Diagnostic value in patients with pediatric tuberculous meningitis
miR-378	Chronic Hepatitis B Infection	Negative Association of Plasma Levels of Vitamin D and miR-378 With Viral Load in Patients With Chronic Hepatitis B Infection	dengue virusinfection	Suppressed expression of miR-378 targeting gzmb in NK cells is required to control dengue virusinfection	Oral Listeria Infection	The Intestinal Microbiota Interferes with the microRNA Response upon Oral Listeria Infection
miR-205	HPV infection	miR-24 and miR-205 expression is dependent on HPV onco-protein expression in keratinocytes
miR-30d	African swine fever	Differential expression of porcine microRNAs in African swine fever virus infected pigs: a proof-of-concept study	respiratory disease	MicroRNA transcriptome analysis in chicken kidneys in response to differing virulent infectious bronchitis virus infections	PRRS viralinfection	Identification of miRNomes reveals ssc-miR-30d-R_1 as a potential therapeutic target for PRRS viralinfection
miR-30e-5p	Zika Virus	MicroRNA and mRNA Dysregulation in Astrocytes Infected with Zika Virus	African swine fever	Differential expression of porcine microRNAs in African swine fever virus infected pigs: a proof-of-concept study	Bovine Viral Diarrhea	Circulating MicroRNAs in Serum from Cattle Challenged with Bovine Viral Diarrhea Virus
miR-30c-5p	chronic hepatitis	Serum microRNAs; miR-30c-5p, miR-223-3p, miR-302c-3p and miR-17-5p could be used as novel non-invasive biomarkers for HCV-positive cirrhosis and hepatocellular carcinoma	Influenza	Identification of microRNAs in Throat Swab as the Biomarkers for Diagnosis of Influenza	Chlamydia trachomatis	Chlamydia preserves the mitochondrial network necessary for replication via microRNA-dependent inhibition of fission
miR-30a-5p	Merkel Cell Polyomavirus Infectio	MicroRNA Expression Patterns Related to Merkel Cell Polyomavirus Infection in Human Merkel Cell Carcinoma	porcine circovirus type 2 infection	MicroRNA-30a-5p promotes replication of porcine circovirus type 2 through enhancing autophagy by targeting 14-3-3.
miR-505	Porcine reproductive and respiratory syndrome	MicroRNA-23 inhibits PRRSV replication by directly targeting PRRSV RNA and possibly by upregulating type I interferons	HPV	Novel MicroRNA signatures in HPV-mediated cervical carcinogenesis in Indian women
miR-30b-5p	tuberculosis	Association between tuberculosis and circulating microRNA hsa-let-7b and hsa-miR-30b: A pilot study in a Chinese population	chronic hepatitis B	Serum MiRNA panel as potential biomarkers for chronic hepatitis B with persistently normal alanine aminotransferase	Escherichia coli or Staphylococcus aureus bacteria	Transcriptome microRNA profiling of bovine mammary epithelial cells challenged with Escherichia coli or Staphylococcus aureus bacteria reveals pathogen directed microRNA expression profiles
miR-139-3p	Chronic Brucellosis	Altered Expressions of miR-1238-3p, miR-494, miR-6069, and miR-139-3p in the Formation of Chronic Brucellosis
miR-18a	Hepatitis B Virus-Related Hepatocellular Carcinoma	Serum miR-18a: A Potential Marker for Hepatitis B Virus-Related Hepatocellular Carcinoma Screening	HIV infection	Identification of Host Micro RNAs That Differentiate HIV-1 and HIV-2 Infection Using Genome Expression Profiling Techniques
miR-299	chronic peritonitis	Differential microRNA (miRNA) expression could explain microbial tolerance in a novel chronic peritonitis model
miR-582	Herpesvirus 6B	Small RNA Deep Sequencing Identifies MicroRNAs and Other Small Noncoding RNAs from Human Herpesvirus 6B	Active Tuberculosis	miR-582-5p Is Upregulated in Patients with Active Tuberculosis and Inhibits Apoptosis of Monocytes by Targeting FOXO1
miR-18b	Hepatocellular carcinoma	Identification of pathogenesis-related microRNAs in hepatocellular carcinoma by expression profiling

## Sheet: 3-3 KEGG 
circRNA_ID	gene_id	Gene_Name	KEGG
novel_circ_0004429	ENSSSCG00000000784	LRRK2	Parkinson's disease
novel_circ_0002287	ENSSSCG00000007331	RBL1	Viral carcinogenesis	TGF-beta signaling pathway
novel_circ_0000896	ENSSSCG00000030467	PHC3	p53 signaling pathway	Measles
novel_circ_0000899	ENSSSCG00000030467	PHC3	p53 signaling pathway	Measles
novel_circ_0005788	ENSSSCG00000028674	CR2	B cell receptor signaling pathway	Epstein-Barr virus infection	Complement and coagulation cascades
novel_circ_0002220	ENSSSCG00000007030	IKBKB	B cell receptor signaling pathway	MAPK signaling pathway	TNF signaling pathway	NOD-like receptor signaling pathway	Epstein-Barr virus infection	NF-kappa B signaling pathway	Toll-like receptor signaling pathway	T cell receptor signaling pathway	Chemokine signaling pathway	mTOR signaling pathway
novel_circ_0003020	ENSSSCG00000005743	VAV2	B cell receptor signaling pathway	Fc epsilon RI signaling pathway	Adipocytokine signaling pathway	AMPK signaling pathway	T cell receptor signaling pathway	Chemokine signaling pathway	Fc gamma R-mediated phagocytosis	Natural killer cell mediated cytotoxicity	Leukocyte transendothelial migration	Regulation of actin cytoskeleton
novel_circ_0000821	ENSSSCG00000018016	MAP2K4	TNF signaling pathway	Fc epsilon RI signaling pathway	Epstein-Barr virus infection	Toll-like receptor signaling pathway	HTLV-I infection	Hepatitis B	Influenza A	MAPK signaling pathway	Chagas disease (American trypanosomiasis)

## Sheet: 3-4 miRNA and circRNA
miRNA	circRNA
ssc-miR-17-3p	circ_0000821
ssc-miR-146a-3p	circ_0000896
ssc-miR-185	circ_0000896
ssc-miR-491	circ_0000896
ssc-miR-26a	circ_0000899
ssc-miR-29a	circ_0000899
ssc-miR-29b	circ_0000899
ssc-miR-29c	circ_0000899
ssc-miR-301	circ_0000899
ssc-miR-15a	circ_0002220
ssc-miR-15b	circ_0002220
ssc-miR-16	circ_0002220
ssc-miR-424-5p	circ_0002220
ssc-miR-497	circ_0002220
ssc-miR-30a-5p	circ_0002287
ssc-miR-30b-5p	circ_0002287
ssc-miR-30c-5p	circ_0002287
ssc-miR-30d	circ_0002287
ssc-miR-30e-5p	circ_0002287
ssc-miR-378	circ_0002287
ssc-miR-505	circ_0002287
ssc-miR-125a	circ_0003020
ssc-miR-125b	circ_0003020
ssc-miR-138	circ_0003020
ssc-miR-139-3p	circ_0003020
ssc-miR-18a	circ_0003020
ssc-miR-18b	circ_0003020
ssc-miR-370	circ_0003020
ssc-miR-378	circ_0003020
ssc-miR-423-5p	circ_0003020
ssc-miR-490-3p	circ_0003020
ssc-miR-299	circ_0004429
ssc-miR-205	circ_0005788
ssc-miR-582	circ_0005788
